# Supplementary material for: Opposing effects of selectivity and invariance in peripheral vision
Source: Nat Commun. 2021 Jul 28;12:4597. doi: 10.1038/s41467-021-24880-5 (PMC8319169; doi:10.1038/s41467-021-24880-5)
Supplement: Supplementary file 4 — Source Data [file 41467_2021_24880_MOESM4_ESM.xlsx]

## Sheet: Fig. 1c
	Product Type	Simple cell products: Spatial							Simple cell products: Scale							Complex cell products: Spatial							Complex cell products: Scale							Complex cell products: Orientation
Parameter number	Measurement region width	64	128	192	256	320	384	448	64	128	192	256	320	384	448	64	128	192	256	320	384	448	64	128	192	256	320	384	448	64	128	192	256	320	384	448
1		0.535962	0.254343	0.163323	0.104426	0.0689033	0.0520963	0.0361498	13.0513	1.49701	0.860673	0.586094	0.488681	0.323262	0.159811	0.535147	0.213564	0.141378	0.103843	0.0716382	0.0592083	0.0347055	0.305453	0.152511	0.10297	0.0781191	0.0512119	0.0402908	0.0216053	0.284773	0.14219	0.0768714	0.0523222	0.0424421	0.0339128	0.018282
2		1.13781	0.445293	0.245044	0.200249	0.125058	0.0845885	0.0410838	98.4998	0.777793	0.667216	0.576689	0.406878	0.240895	0.150701	0.32305	0.151074	0.128267	0.0692749	0.0517057	0.0456846	0.0269445	1.3538	0.443514	0.303429	0.185166	0.118508	0.0920837	0.0481311	0.177342	0.0791056	0.0680144	0.0487171	0.0326572	0.0261982	0.0173014
3		0.605952	0.373752	0.176022	0.151883	0.113618	0.0940437	0.0620571	5.36212	7.67862	2.79844	3.42218	2.26323	2.00552	1.07992	0.540923	0.371045	0.13999	0.14152	0.0860799	0.0801185	0.0388776	0.119986	0.074815	0.0462925	0.0371205	0.0263877	0.019038	0.0108341	0.123293	0.0780263	0.0555274	0.0312468	0.0218347	0.0195018	0.0127557
4		0.192108	0.11562	0.0959392	0.0588682	0.0385238	0.0216329	0.0104708	2.34642	1.65775	1.62062	2.1174	1.87679	1.20392	0.540708	0.203647	0.148238	0.116674	0.0843447	0.0477174	0.0368681	0.0189014	0.130152	0.12206	0.0975497	0.0724713	0.0457301	0.0351594	0.0195903	0.156246	0.13163	0.0984709	0.0667549	0.0405506	0.0321562	0.0170552
5		0.456544	0.121039	0.140354	0.0959892	0.0915874	0.0491637	0.0321733	13.5698	1.96002	0.864122	0.806188	0.604309	0.380795	0.181917	0.458002	0.210617	0.141677	0.0892785	0.0874688	0.0598332	0.0329143	0.503638	0.270197	0.195714	0.121971	0.101552	0.0651882	0.034855	0.3072	0.168995	0.108916	0.0784717	0.070989	0.0493272	0.0274336
6		0.214009	0.114452	0.10777	0.0873802	0.0767889	0.0403583	0.0192273	1.4838	0.277423	0.250224	0.224174	0.134603	0.104828	0.0842989	0.353424	0.180742	0.0960279	0.0581829	0.0677	0.0471339	0.037138	0.325194	0.153141	0.0867414	0.0538125	0.0571463	0.0409835	0.0354105	0.319014	0.140631	0.0887768	0.0637042	0.0670408	0.0395158	0.0299804
7		0.631863	0.239131	0.167208	0.14379	0.0681633	0.0454565	0.0401815	7.07979	1.47298	1.01274	0.437105	0.333091	0.265877	0.227813	0.434727	0.234662	0.151103	0.0911474	0.0668639	0.0356611	0.0260452	0.400285	0.185355	0.127815	0.0662484	0.0560375	0.0410758	0.023943	0.324338	0.220522	0.145663	0.103049	0.0796676	0.0547352	0.0251966
8		0.569434	0.221243	0.138057	0.0852987	0.078139	0.0577815	0.0425081	4.70237	3.19824	0.671997	0.372992	0.256448	0.28251	0.185886	0.584006	0.313316	0.30726	0.238138	0.141037	0.100704	0.0726856	0.514824	0.288794	0.207654	0.180415	0.108135	0.0864493	0.0550417	0.52992	0.291868	0.273421	0.205843	0.128608	0.0896699	0.0663475
9		0.406496	0.0883682	0.0597772	0.0477988	0.0469968	0.0252911	0.0158616	1.10431	0.534315	0.353309	0.232326	0.163603	0.146748	0.14077	0.626401	0.198384	0.178891	0.156967	0.0806519	0.0824202	0.063968	0.530794	0.215937	0.146548	0.14136	0.0805397	0.080147	0.0694678	0.525399	0.185573	0.160524	0.16376	0.0761115	0.0800641	0.0700001
10		0.352202	0.147472	0.115111	0.0682383	0.0488656	0.0384618	0.0236025	4.56706	3.78713	2.10935	3.97982	3.08989	1.75255	2.07999	0.579034	0.281544	0.169549	0.242201	0.175313	0.0885904	0.0826048	0.536564	0.332896	0.137235	0.203845	0.134177	0.0802938	0.0714586	0.506113	0.243431	0.139204	0.19485	0.135562	0.0755205	0.0691496
11		0.314639	0.101274	0.0909992	0.0488612	0.0435646	0.0306132	0.0224407	1.37587	0.59491	0.255241	0.187466	0.113641	0.0509243	0.0650318	0.624647	0.376078	0.192828	0.151902	0.0875771	0.0535319	0.0405923	0.612663	0.346558	0.175698	0.130282	0.0779616	0.0383486	0.0374305	0.442968	0.252263	0.125768	0.0988816	0.0628584	0.0372336	0.0329345
12		0.270147	0.117897	0.0855622	0.0503947	0.0294423	0.0218601	0.0153877	1.55219	0.944895	0.518681	0.450393	0.351561	0.316312	0.153007	0.261377	0.178957	0.104177	0.0708838	0.062787	0.0557223	0.0372973	0.171023	0.133015	0.0723217	0.0509525	0.0519684	0.0447835	0.0294175	0.248571	0.145755	0.117719	0.0895753	0.0645393	0.0598315	0.0298562
13		0.465845	0.337447	0.227202	0.13064	0.088058	0.0810103	0.0557431	2.6933	0.804946	0.477947	0.391762	0.253526	0.223464	0.138441	0.617782	0.228663	0.202607	0.1386	0.148603	0.0966914	0.0657948	0.597145	0.270257	0.201079	0.122958	0.13632	0.092132	0.0589457	0.564369	0.225483	0.184886	0.117739	0.131706	0.0853856	0.0537573
14		0.295498	0.208398	0.128162	0.0934536	0.0660123	0.0597683	0.0268791	1.26454	0.588551	0.570888	0.343346	0.257852	0.171872	0.079843	0.881853	0.392878	0.290109	0.16189	0.110685	0.0852506	0.0487673	0.762007	0.352098	0.224971	0.13829	0.106923	0.0805218	0.0420681	0.629094	0.265013	0.180372	0.114387	0.089719	0.0682114	0.0381606
15		0.614708	0.313844	0.160091	0.117955	0.066901	0.068786	0.0377275	12.6162	13.7158	56.3142	4.94487	276.092	18.5329	1.71657	0.802839	0.387479	0.340485	0.20993	0.172174	0.116451	0.0834411	0.803727	0.360206	0.34035	0.214961	0.160022	0.115847	0.0751559	0.749934	0.353632	0.334615	0.207567	0.158999	0.123283	0.0830685
16		0.481328	0.225781	0.14445	0.0897706	0.0550336	0.0470891	0.0318528	4.74333	8.72497	8.18002	10.0989	12.841	2.46439	0.835691	0.473824	0.196523	0.127141	0.092091	0.0641876	0.0535955	0.0314091	0.240607	0.201223	0.180652	0.121227	0.0636696	0.0529481	0.0240141	0.236424	0.150967	0.0952365	0.0688767	0.0410856	0.0313123	0.0139348
17		1.61605	0.546332	0.322744	0.243163	0.149058	0.101249	0.0465653	32.5299	1.06627	0.846921	0.751085	0.482591	0.285995	0.197774	0.315559	0.145915	0.127829	0.067607	0.052313	0.0449931	0.0268691	3.46391	3.86248	6.03897	413.298	2.49216	1.22837	0.664409	0.319785	0.184894	0.132842	0.093288	0.0593268	0.0417877	0.0194882
18		0.545736	0.344871	0.159202	0.13638	0.102427	0.0829391	0.0532463	10.3724	22.5395	5.86315	4.15285	1.44515	2.74754	1.23283	0.275749	0.16976	0.0777999	0.0649487	0.0417916	0.0385446	0.0205744	0.323851	0.276536	0.12353	0.0915619	0.0740044	0.0529648	0.0297334	0.222814	0.146456	0.0763794	0.0548449	0.0398872	0.0331832	0.0170079
19		0.177498	0.101373	0.0881763	0.0536955	0.0348452	0.0196578	0.0102566	8.29961	7.95006	7.66348	6.62427	66.4434	4.03057	4.56604	0.191607	0.138486	0.110875	0.0793432	0.0451134	0.0352923	0.0175233	0.195088	0.128522	0.0963177	0.0728746	0.0527863	0.0367709	0.0233386	0.163303	0.121305	0.0841188	0.0683634	0.0354444	0.0290099	0.0202491
20		0.441932	0.109905	0.132431	0.093472	0.0945541	0.0488498	0.031915	46.2902	1.34089	0.701148	0.501773	0.37506	0.245647	0.142652	0.443373	0.208209	0.139825	0.0905078	0.0870605	0.0606462	0.0335422	1.05982	0.641143	0.507734	0.281793	0.224832	0.162475	0.0847092	0.45397	0.266168	0.251221	0.132123	0.104607	0.0975213	0.0713492
21		0.185688	0.103375	0.0949771	0.0798699	0.0724997	0.0384717	0.0173952	0.980734	0.261973	0.249563	0.197872	0.0965952	0.074048	0.0565505	0.337118	0.166245	0.091657	0.0568307	0.0647863	0.0438109	0.0352088	0.421165	0.161801	0.140651	0.116728	0.0701503	0.046092	0.0268253	0.310856	0.13396	0.0950292	0.0757635	0.0497358	0.0332753	0.01788
22		0.602529	0.238271	0.161334	0.138439	0.0661393	0.0443169	0.03861	2.6231	1.33793	1.12748	0.53732	0.406095	0.365358	0.291439	0.368101	0.203816	0.134587	0.0816828	0.0629332	0.0356973	0.0221268	0.370157	0.206316	0.0812018	0.054992	0.0376414	0.0268943	0.0181355	0.280439	0.162346	0.108544	0.0826719	0.0534425	0.0343353	0.0162771
23		0.547632	0.21077	0.132192	0.0824437	0.0758464	0.0567861	0.041522	3.36269	2.11613	0.681266	0.383263	0.227898	0.234056	0.163264	0.54925	0.309802	0.296877	0.226745	0.13528	0.0968415	0.0704872	0.375876	0.243472	0.172702	0.12584	0.0811042	0.0454403	0.0385185	0.372875	0.258707	0.219059	0.152843	0.101684	0.0573291	0.0477285
24		0.373796	0.0821842	0.0553744	0.0415073	0.0391572	0.0204543	0.0129795	1.4608	0.720113	0.457573	0.331234	0.281696	0.18645	0.136265	0.620823	0.201564	0.172729	0.153106	0.0803645	0.0803962	0.0646972	0.649744	0.395769	0.303381	0.206922	0.181805	0.126808	0.0949788	0.648343	0.375107	0.286186	0.213122	0.157047	0.111419	0.0811401
25		0.312407	0.122362	0.1058	0.0651868	0.0435866	0.0334078	0.0217873	2.0374	40.9255	6.13302	1.89178	1.06228	1.04018	1.10962	0.566585	0.270797	0.159658	0.234656	0.169093	0.0872053	0.080771	0.68851	0.321817	0.194334	0.214336	0.158037	0.119073	0.0870897	0.599814	0.245255	0.155954	0.186269	0.135337	0.103699	0.0788262
26		0.301805	0.0820812	0.0734459	0.050337	0.0328383	0.0228175	0.0215623	1.35855	0.488588	0.229203	0.188638	0.137907	0.0770581	0.0779535	0.586899	0.348589	0.17891	0.139533	0.0818734	0.0491875	0.0394746	0.677358	0.282882	0.184682	0.12377	0.0925268	0.0654821	0.0554548	0.527161	0.247434	0.143721	0.088539	0.0782338	0.0613437	0.0466393
27		0.195435	0.0738027	0.0493849	0.0272616	0.0177233	0.0144956	0.0102284	1.5015	1.66287	0.829906	0.55487	0.513878	0.42545	0.246539	0.227032	0.15808	0.0945237	0.0639904	0.0577694	0.050287	0.0331666	0.363828	0.202048	0.141779	0.0821834	0.057029	0.0419686	0.0235949	0.281202	0.141928	0.113504	0.0758172	0.0449359	0.0396387	0.0148786
28		0.347099	0.293384	0.194523	0.107609	0.0713447	0.0696036	0.0479173	3.59523	1.43735	0.826503	0.665362	0.317276	0.304533	0.193544	0.604613	0.228629	0.197998	0.134781	0.144017	0.095111	0.0637658	0.428102	0.466653	0.323518	0.223743	0.132066	0.0704995	0.0775105	0.466686	0.394165	0.246353	0.191722	0.125321	0.0620121	0.0610783
29		0.271843	0.192974	0.117231	0.0877434	0.0626604	0.0571689	0.0256133	1.20316	1.08182	0.808844	0.437327	0.30262	0.194768	0.0729131	0.822705	0.369786	0.264864	0.151152	0.108831	0.0820987	0.0472108	0.457736	0.506181	0.247036	0.215691	0.172169	0.118226	0.0720283	0.395193	0.356974	0.183058	0.176583	0.131642	0.1022	0.0562859
30		0.610642	0.296972	0.150649	0.110022	0.063666	0.0648512	0.0365252	6.21192	12.4459	55.922	2.56746	3.82171	2.18895	8.17409	0.791114	0.373065	0.332996	0.207195	0.167872	0.117069	0.0823617	1.08431	0.420287	0.2997	0.222748	0.13768	0.116756	0.0712102	0.859393	0.376661	0.275058	0.209368	0.135513	0.124121	0.074263
31		0.425967	0.204791	0.125056	0.0773613	0.0452026	0.0443674	0.0287907	4.58268	3.06012	1.47266	0.79492	0.585471	0.512775	0.30811	0.423754	0.178776	0.112311	0.0788694	0.0556381	0.0462348	0.0274229	1.39947	0.561062	0.482943	0.29737	0.217724	0.146365	0.0939461	0.628876	0.256957	0.172607	0.119183	0.0836401	0.0543575	0.038433
32		2.47475	0.727397	0.435569	0.30099	0.18809	0.130151	0.0566873	2.79294	1.47984	1.08384	0.847656	0.759561	0.578188	0.560847	0.314717	0.14123	0.126439	0.0654881	0.0525513	0.0447111	0.0271324	0.571087	0.269353	0.240486	0.197545	0.123773	0.101353	0.0465736	0.935373	0.497984	0.457763	0.291077	0.201702	0.142975	0.0743942
33		0.499661	0.318895	0.146816	0.12485	0.0944182	0.074483	0.0473297	6.80212	2.5694	1.93621	1.70637	1.28388	2.17542	1.29565	0.214026	0.115765	0.0653118	0.0446121	0.0303525	0.0267412	0.0160567	4.34505	4.65502	0.990198	1.13694	1.15613	0.729941	0.360975	2.61555	21.2457	1.49291	1.83081	2.25194	1.48888	0.538013
34		0.163663	0.0890476	0.081312	0.0493231	0.0320328	0.0182104	0.0100738	3.68023	3.1768	2.92037	1.80226	0.971542	0.980842	0.725557	0.18027	0.132843	0.106081	0.0757893	0.0435014	0.0343626	0.0165862	4.69626	1.88932	2.37041	1.66864	1.43989	1.25899	0.678784	3.48698	1.46827	0.807599	0.237102	0.304306	0.240496	0.133907
35		0.436423	0.107928	0.123897	0.0946083	0.0989777	0.0487572	0.0323643	6.84138	1.59587	2.18285	1.60309	1.27271	1.34043	1.23436	0.435017	0.207543	0.139881	0.092158	0.086977	0.0617879	0.0349527	0.693618	0.34784	0.322461	0.251174	0.206785	0.130253	0.0748548	0.924931	0.465252	0.428091	0.297347	0.254595	0.16504	0.0977922
36		0.165658	0.0957015	0.0856119	0.0746391	0.0684663	0.0368084	0.0161588	0.925385	0.224605	0.219975	0.122166	0.111628	0.0996991	0.0520471	0.326083	0.155954	0.0876404	0.0553982	0.0624185	0.0411805	0.033295	3.72476	1.57921	2.11391	1.67368	1.12834	0.779012	0.526056	1.88708	0.285483	0.311496	0.193056	0.145933	0.116261	0.0731262
37		0.580074	0.238749	0.155616	0.133832	0.0648356	0.0438526	0.0373925	2.13694	2.15106	4.86056	8.81028	3.13091	1.42915	0.785434	0.320762	0.181823	0.124846	0.0800486	0.0628689	0.0385876	0.0203159	0.547029	0.338359	0.0839734	0.0621928	0.0551715	0.0473251	0.024533	0.379798	0.163214	0.0549446	0.0480042	0.0287665	0.0179757	0.0145705
38		0.526654	0.200144	0.126242	0.0803721	0.0742927	0.0563014	0.0408461	15.6058	1.17503	16.1237	4.52053	4.23573	2.66484	3.16349	0.51704	0.303876	0.287528	0.215195	0.13076	0.0925165	0.0680747	0.777392	0.36732	0.23437	0.123786	0.0755993	0.0600707	0.0494629	0.58814	0.323316	0.205018	0.135098	0.0883555	0.055935	0.0534439
39		0.345569	0.0786286	0.0524814	0.0354144	0.0311916	0.016061	0.0102199	8.84799	2.91587	1.51503	1.13977	0.916613	0.497422	0.294795	0.609733	0.203572	0.169472	0.152489	0.0815007	0.0794789	0.065488	3.87361	7.55887	4.17905	1.6079	0.668633	0.66226	0.306864	45.1805	1.09337	0.892658	0.657624	0.393425	0.215384	0.193217
40		0.274528	0.105388	0.101722	0.0630974	0.0402334	0.0297276	0.0207478	1.25445	2.66701	9.1819	26.5453	32.0833	2.79125	0.925614	0.545902	0.258993	0.151913	0.226034	0.162435	0.0853959	0.079257	33.1974	23.8274	4.22388	2.87977	2.69878	1.95868	4.08503	3.21741	1.04325	0.473891	0.317666	0.307868	0.193319	0.125637
41		0.255119	0.0735704	0.0610698	0.0536414	0.0283747	0.0194999	0.020842	39.4449	3.14507	0.884101	0.658356	0.457683	0.525793	0.395418	0.546459	0.320304	0.162644	0.126978	0.0766856	0.045421	0.0379049	14.9746	0.978756	0.527057	0.434151	0.286849	0.169855	0.0840786	22.136	1.98221	1.22061	2.11585	0.991638	0.511294	0.230818
42		0.157214	0.0738512	0.0536404	0.0332695	0.0204341	0.0168389	0.00946689	1.99661	2.52298	1.5673	0.732727	0.699368	0.408204	0.413137	0.204977	0.141401	0.0871024	0.0594234	0.054223	0.0466449	0.0306604	0.87348	0.442458	0.283304	0.132451	0.131396	0.103714	0.0897609	0.894415	0.388679	0.301416	0.155677	0.135509	0.110386	0.0910025
43		0.287978	0.251988	0.161118	0.0852746	0.0558521	0.0565215	0.0396029	2.17922	1.57825	0.581517	0.394294	0.276948	0.177278	0.133185	0.591839	0.22708	0.19165	0.129762	0.138636	0.0927508	0.0613762	3.96393	1.08616	0.805434	0.478056	0.355598	0.233249	0.132949	13.1542	1.88354	1.69256	1.84184	1.89992	1.22651	0.581923
44		0.258158	0.177272	0.104954	0.0850711	0.0605605	0.0541795	0.0240178	2.24818	2.5966	3.34799	2.44417	1.23127	0.813606	0.479169	0.755174	0.34491	0.239833	0.140401	0.105071	0.0793068	0.0454056	1.28638	0.788488	0.501863	0.266954	0.311003	0.197825	0.135766	0.557669	0.423438	0.220661	0.136965	0.102775	0.0815162	0.0661686
45		0.616855	0.280779	0.143398	0.103488	0.0613928	0.0616787	0.0359607	31.0534	4.72223	1.9912	4.96635	3.06298	1.2207	0.691417	0.777832	0.360019	0.326708	0.20481	0.164441	0.117499	0.0817292	3.13867	0.862772	0.705266	0.371999	0.323399	0.264258	0.193286	2.38472	0.84989	0.605385	0.287627	0.228344	0.228802	0.193032
46		0.379895	0.19312	0.114812	0.0708299	0.0417241	0.0444148	0.0280169	7.36735	1.7053	0.83854	0.537337	0.331459	0.264603	0.181856	0.406003	0.170685	0.107018	0.0717982	0.051494	0.0414813	0.025134	0.314236	0.15653	0.0870388	0.0631371	0.0596326	0.0372059	0.0215889	0.310072	0.115633	0.0629219	0.035204	0.0432409	0.0270016	0.0192777
47		4.59293	1.05942	0.568299	0.367122	0.246778	0.17608	0.0807006	16.0828	0.878897	0.690109	0.541226	0.381496	0.208505	0.136375	0.323996	0.139253	0.128482	0.0655871	0.0533529	0.045583	0.0280257	2.79077	3.136	2.27324	1.27624	1.50469	0.994853	0.688677	0.257123	0.120536	0.0913043	0.0684166	0.0473029	0.0321114	0.0260364
48		0.48306	0.306433	0.14036	0.119274	0.091339	0.0710215	0.0452856	4.60219	29.8913	31.084	3.60011	2.38468	4.4937	2.44351	0.209947	0.116656	0.0645454	0.0428313	0.0292659	0.0259029	0.0155403	0.275999	0.15873	0.110657	0.0922452	0.0656927	0.04622	0.0302693	0.16119	0.0987986	0.0657055	0.0452923	0.0333951	0.0271432	0.0168349
49		0.156301	0.0808573	0.0766305	0.0466216	0.03082	0.0177521	0.0102347	2.19493	2.90744	5.28061	36.2697	3.06921	5.38064	2.30411	0.175833	0.133179	0.103365	0.0740621	0.0431531	0.0340549	0.0164482	0.306066	0.0862789	0.128638	0.0790051	0.04972	0.0522696	0.0224572	0.20647	0.092935	0.106229	0.066394	0.0426132	0.039732	0.0184778
50		0.443564	0.126242	0.123401	0.102955	0.103318	0.0495246	0.0335025	26.1111	5.48518	1.5091	1.39821	1.1332	0.706683	0.363663	0.436658	0.210518	0.143751	0.0954365	0.0875883	0.0639949	0.037562	51.7287	1.11397	1.39945	0.871772	0.932395	0.800754	0.445244	0.472754	0.247163	0.239506	0.113025	0.0901095	0.0660638	0.030051
51		0.155885	0.0905915	0.0806258	0.0718231	0.0653958	0.0354193	0.0155347	2.44025	0.810209	0.648705	0.482595	0.366885	0.26344	0.182636	0.323779	0.152967	0.085852	0.0543068	0.0613738	0.0398147	0.0322496	0.407188	0.205374	0.102543	0.0527184	0.0558607	0.0585772	0.0361684	0.312429	0.141747	0.0659225	0.0393685	0.0542643	0.0438393	0.0283423
52		0.57112	0.239348	0.151415	0.130876	0.0643402	0.0440955	0.036907	6.36025	2.86986	1.35326	0.635643	0.421245	0.324688	0.21919	0.309961	0.174543	0.125029	0.0826815	0.0642329	0.0406323	0.0204178	0.370404	0.184848	0.089421	0.0478278	0.0457395	0.0271521	0.0174558	0.281699	0.122533	0.102875	0.0733481	0.0558206	0.0436532	0.0191966
53		0.515049	0.195082	0.123261	0.0797363	0.0737761	0.0563363	0.040817	5.44751	3.08355	0.67908	0.339658	0.293065	0.279362	0.185024	0.50711	0.30175	0.283047	0.20965	0.128784	0.0905469	0.0667703	0.40651	0.271259	0.207064	0.15008	0.105453	0.0633978	0.0488799	0.414539	0.273623	0.25921	0.172935	0.126516	0.0693675	0.0583469
54		0.330897	0.0790609	0.0522098	0.0317389	0.0257019	0.0142472	0.00845291	0.84377	0.336982	0.349476	0.245774	0.176309	0.154508	0.126246	0.606616	0.205555	0.170655	0.15363	0.0843454	0.0802041	0.0663303	0.498197	0.308349	0.237069	0.228963	0.136164	0.0875098	0.0754283	0.45147	0.233925	0.200418	0.197181	0.101709	0.074439	0.0583071
55		0.245802	0.10451	0.100165	0.0630358	0.0402706	0.0291615	0.0201924	4.2399	2.09028	2.09109	2.60834	2.27763	0.842712	0.711852	0.532391	0.253719	0.14631	0.220601	0.159189	0.0848053	0.0788328	0.667082	0.544785	0.30016	0.233142	0.184542	0.127183	0.0444478	0.541242	0.34244	0.230908	0.185483	0.141844	0.0879252	0.033268
56		0.210593	0.0712434	0.050917	0.0525822	0.0259209	0.0196261	0.0192594	1.07422	0.568468	0.302089	0.22434	0.131025	0.0673252	0.0611433	0.533673	0.310326	0.153666	0.121979	0.075171	0.0442468	0.0372412	0.481254	0.272875	0.246636	0.17178	0.138649	0.0805941	0.0488408	0.397229	0.191447	0.165675	0.118996	0.105709	0.0655079	0.0364577
57		0.141934	0.0899761	0.0707751	0.0455477	0.0274343	0.0212834	0.011218	1.83871	0.88325	0.429392	0.434305	0.302964	0.210921	0.102582	0.200616	0.134669	0.0843141	0.0571248	0.0523682	0.045149	0.0300169	0.317033	0.128291	0.130417	0.108688	0.0630337	0.0466969	0.0324069	0.181154	0.124613	0.111094	0.0811906	0.0555407	0.0397495	0.0217826
58		0.302422	0.226444	0.139982	0.0717667	0.0489408	0.0462006	0.0323969	1.84074	0.535932	0.350866	0.3154	0.242779	0.181662	0.104713	0.587186	0.226482	0.189154	0.126275	0.134888	0.0908148	0.0594957	0.589666	0.295916	0.248048	0.203873	0.178556	0.14099	0.0657567	0.566118	0.284773	0.193291	0.173838	0.160076	0.123792	0.0659421
59		0.261485	0.16477	0.0930871	0.0858488	0.0600388	0.0505411	0.022084	1.46733	0.711417	0.554289	0.326843	0.246362	0.217477	0.100518	0.710779	0.331728	0.227896	0.135273	0.104113	0.0788239	0.0449325	1.17002	0.488643	0.355244	0.226766	0.123328	0.104415	0.0519121	0.948706	0.386543	0.303719	0.177093	0.0846899	0.0702025	0.0386898
60		0.631019	0.26931	0.139331	0.0997699	0.060658	0.0599212	0.0360196	5.10274	3.89959	3.20879	1.60407	1.82843	0.922502	0.773575	0.769136	0.35125	0.323842	0.203446	0.162847	0.117999	0.0818508	0.586974	0.322866	0.29653	0.200301	0.17042	0.0985287	0.0678046	0.5564	0.304702	0.300993	0.18647	0.166786	0.104181	0.0716891
61		0.360762	0.199756	0.118625	0.0728348	0.0433002	0.045635	0.0292551	2.49208	2.0326	1.00115	1.22839	0.880476	0.887793	0.348683	0.431855	0.177352	0.117359	0.0753361	0.0532877	0.0413458	0.025338	0.346617	0.230009	0.186488	0.114122	0.0755996	0.0635605	0.0275594	0.236424	0.150967	0.0952365	0.0688767	0.0410856	0.0313123	0.0139348
62		30.4351	1.57624	0.698566	0.436554	0.32067	0.234043	0.121731	8.01163	2.28723	1.61068	1.17419	0.63337	0.448575	0.368935	0.349532	0.143974	0.138619	0.0700337	0.0556377	0.0481344	0.0297636	188.585	1.52037	0.918834	1.08897	0.713725	0.37918	0.233427	0.319785	0.184894	0.132842	0.093288	0.0593268	0.0417877	0.0194882
63		0.499432	0.313651	0.141595	0.120989	0.0939842	0.0735009	0.0472793	4.68928	3.58448	36.2232	3.53464	4.06598	5.33953	2.70932	0.230134	0.131526	0.0645241	0.0463777	0.0305419	0.027644	0.0164529	0.329503	0.22149	0.132901	0.105411	0.0819348	0.0511144	0.0296615	0.222814	0.146456	0.0763794	0.0548449	0.0398872	0.0331832	0.0170079
64		0.160682	0.0797615	0.0755648	0.046662	0.032015	0.0185654	0.0108833	2.08994	6.47714	5.84776	3.88413	6.76655	1.4502	1.11468	0.185831	0.138057	0.103021	0.0746632	0.0441784	0.0345034	0.0171162	0.187678	0.158607	0.118489	0.0955903	0.0594302	0.0440617	0.0282925	0.163303	0.121305	0.0841188	0.0683634	0.0354444	0.0290099	0.0202491
65		0.460508	0.149146	0.131805	0.11447	0.105151	0.0513571	0.0348737	51.015	1.24203	0.70548	0.510192	0.346246	0.259649	0.164977	0.451596	0.217024	0.15205	0.101035	0.0890935	0.0678218	0.041444	0.693847	0.428428	0.451914	0.214377	0.171375	0.138944	0.103603	0.45397	0.266168	0.251221	0.132123	0.104607	0.0975213	0.0713492
66		0.157486	0.0894274	0.0803355	0.0712533	0.064143	0.0345969	0.0157338	0.791475	0.260504	0.253698	0.170348	0.0886591	0.0705986	0.0505067	0.332521	0.157956	0.0876619	0.053653	0.0614689	0.0396418	0.0323532	0.416572	0.151349	0.124961	0.0933756	0.0638905	0.0435612	0.0279993	0.310856	0.13396	0.0950292	0.0757635	0.0497358	0.0332753	0.01788
67		0.576092	0.24097	0.150673	0.130958	0.0651116	0.0453668	0.0375009	3.20423	1.40064	1.40148	0.959688	0.756582	0.745092	0.489796	0.341477	0.17992	0.131999	0.084472	0.0643484	0.0398584	0.0218458	0.438313	0.182721	0.0625233	0.0483331	0.0374251	0.0246365	0.01732	0.280439	0.162346	0.108544	0.0826719	0.0534425	0.0343353	0.0162771
68		0.518315	0.200294	0.125393	0.0809768	0.0742477	0.0568485	0.0415534	2.15675	2.23872	0.72132	0.376058	0.237556	0.211493	0.167045	0.522327	0.305717	0.285865	0.212618	0.13	0.0924314	0.0675533	0.349379	0.233522	0.173413	0.121045	0.0929187	0.0553561	0.0422174	0.372875	0.258707	0.219059	0.152843	0.101684	0.0573291	0.0477285
69		0.334004	0.0809035	0.0517908	0.0307179	0.023792	0.0148562	0.00802788	1.40613	0.685441	0.415002	0.326056	0.276474	0.179792	0.137019	0.622081	0.20991	0.175958	0.155674	0.0897258	0.0831971	0.0683472	0.687168	0.369205	0.282685	0.204946	0.169267	0.11651	0.0857621	0.648343	0.375107	0.286186	0.213122	0.157047	0.111419	0.0811401
70		0.235081	0.118633	0.0997689	0.0652212	0.0441748	0.0313137	0.0205272	1.58148	32.2659	17.8641	2.08228	0.946854	0.866141	1.06273	0.539173	0.261513	0.141685	0.222497	0.161916	0.0873027	0.0805207	0.716234	0.341752	0.205039	0.232193	0.146524	0.113773	0.0911369	0.599814	0.245255	0.155954	0.186269	0.135337	0.103699	0.0788262
71		0.210939	0.0805643	0.0475592	0.0510309	0.0276466	0.0227621	0.0172413	1.19867	0.491195	0.24942	0.228569	0.157887	0.0969775	0.0807679	0.556077	0.325399	0.156069	0.125884	0.0782046	0.046222	0.0383227	0.992749	0.44153	0.244844	0.175785	0.163814	0.109379	0.0856506	0.527161	0.247434	0.143721	0.088539	0.0782338	0.0613437	0.0466393
72		0.139912	0.0953639	0.0742646	0.0481993	0.0301062	0.0232856	0.0131572	3.58075	2.78832	5.70609	3.14826	1.88162	1.5158	1.25874	0.214973	0.139699	0.0857178	0.0562184	0.0520825	0.046074	0.0316146	0.442056	0.238438	0.16765	0.10607	0.0704231	0.0427963	0.0235116	0.281202	0.141928	0.113504	0.0758172	0.0449359	0.0396387	0.0148786
73		0.370294	0.223082	0.139163	0.0725328	0.052513	0.0419025	0.0276149	4.75133	2.13758	1.25736	1.00524	0.435625	0.423966	0.250726	0.598062	0.231595	0.192952	0.126923	0.135456	0.0911331	0.0591597	0.388248	0.458805	0.31442	0.219969	0.134247	0.0689629	0.078179	0.466686	0.394165	0.246353	0.191722	0.125321	0.0620121	0.0610783
74		0.274339	0.161593	0.0851068	0.0888345	0.0607074	0.0470763	0.0205479	1.58252	1.24544	0.902385	0.433018	0.314343	0.19437	0.0814625	0.70062	0.337976	0.233959	0.138634	0.109552	0.0824137	0.0471597	0.486232	0.423147	0.235838	0.203683	0.140614	0.111234	0.070975	0.395193	0.356974	0.183058	0.176583	0.131642	0.1022	0.0562859
75		0.653715	0.267293	0.139396	0.100396	0.0614748	0.0598375	0.0366289	164.039	24.4758	5.82816	7.14805	68.9853	45.9363	1.78018	0.773121	0.349324	0.326166	0.203904	0.16364	0.119067	0.0829682	1.08369	0.452757	0.289301	0.243547	0.146897	0.116387	0.0707125	0.859393	0.376661	0.275058	0.209368	0.135513	0.124121	0.074263
76		0.375611	0.226579	0.134284	0.0829028	0.0498886	0.048176	0.0316344	1.96866	1.24675	0.70257	0.679101	0.356186	0.309117	0.142387	0.486764	0.196512	0.140258	0.0875274	0.0577115	0.044975	0.027294	0.341079	0.152364	0.0840033	0.0568448	0.036721	0.028154	0.0132341	0.265391	0.110643	0.0562324	0.0423699	0.031719	0.0180907	0.0160516
77		9.56216	2.06489	0.802781	0.51778	0.396205	0.294422	0.171378	3.89233	13.1147	7.07934	6.16224	1.53278	1.03737	0.820449	0.388677	0.158239	0.15635	0.0783208	0.0592729	0.0522503	0.0321946	0.446272	0.326573	0.239669	0.140011	0.105432	0.0981126	0.0554847	0.33031	0.187509	0.12349	0.0772771	0.0721856	0.06221	0.031758
78		0.532374	0.333339	0.148915	0.127923	0.100501	0.0802178	0.0521887	5.96695	3.76508	208.309	4.47018	13.8397	2.51853	1.0949	0.324408	0.183344	0.0773428	0.0670129	0.0404854	0.0355557	0.022238	0.118009	0.0837622	0.0424067	0.032236	0.0187381	0.0125406	0.00913127	0.081738	0.0432346	0.0277729	0.0263764	0.0166413	0.0105565	0.00967694
79		0.173794	0.0860373	0.077711	0.0495824	0.0355525	0.0202729	0.0116549	1.84052	1.8534	2.34502	2.02219	2.49861	0.801658	0.379976	0.210582	0.146541	0.105556	0.077848	0.046439	0.0357195	0.0182982	0.283829	0.153373	0.0940636	0.0543158	0.0537031	0.0277806	0.0205863	0.279392	0.155054	0.0944788	0.0605371	0.0499235	0.0260275	0.0213532
80		0.473668	0.164258	0.142952	0.123212	0.104674	0.0538172	0.0362565	19.114	1.1289	0.738414	0.439184	0.377411	0.232583	0.140992	0.478207	0.225932	0.162856	0.108194	0.090655	0.0724356	0.0459512	0.629804	0.514396	0.391379	0.294489	0.223584	0.152508	0.0749998	0.597283	0.428835	0.355562	0.272411	0.176886	0.134156	0.0768071
81		0.169126	0.0940827	0.0836816	0.0724052	0.0643785	0.0344458	0.0166959	0.439089	0.174365	0.155814	0.110204	0.0709967	0.0626508	0.0385567	0.351174	0.167795	0.0931042	0.0540929	0.0618558	0.0400488	0.0330327	0.275059	0.114852	0.0950849	0.0736808	0.0485181	0.0359635	0.0194131	0.24667	0.120463	0.101196	0.0679286	0.0400001	0.0370312	0.0197825
82		0.585749	0.243609	0.15263	0.133424	0.0668805	0.0472513	0.0386469	9.3398	2.16249	9.36586	2.27401	1.14547	1.36663	0.486562	0.412746	0.20019	0.143204	0.0857532	0.0643793	0.0380549	0.0255368	0.325986	0.15692	0.062199	0.0649889	0.0410491	0.0226285	0.0124923	0.299559	0.181071	0.115385	0.107991	0.071824	0.0441583	0.0204289
83		0.529879	0.211715	0.130484	0.0838046	0.0755556	0.0578327	0.0427108	2.35701	3.08043	1.84729	0.818219	0.458859	0.381143	0.345438	0.551306	0.312015	0.294039	0.220369	0.13352	0.0961834	0.0693326	0.414828	0.24453	0.190988	0.134665	0.0971295	0.0618746	0.0416625	0.377742	0.247333	0.205954	0.13682	0.106743	0.0581493	0.0350434
84		0.351497	0.0826215	0.0507798	0.0310542	0.0250211	0.0166062	0.00831451	1.93633	0.888776	0.501464	0.311994	0.275881	0.192599	0.119473	0.64785	0.216173	0.182463	0.158717	0.0973577	0.0877888	0.0711941	0.741211	0.490407	0.31561	0.21591	0.169025	0.12823	0.0794529	0.724788	0.492125	0.308941	0.205791	0.159127	0.111293	0.0697846
85		0.246556	0.139526	0.102754	0.06865	0.0507266	0.0348667	0.0223826	5.28247	6.04978	9.95321	3.94549	5.95456	5.01415	2.166	0.559975	0.280846	0.138515	0.23038	0.168761	0.0920524	0.0842528	0.702136	0.222767	0.207066	0.141728	0.142703	0.118676	0.0634117	0.594463	0.235468	0.231622	0.144271	0.142301	0.11726	0.0685415
86		0.258865	0.0957533	0.0511236	0.0506746	0.0339695	0.0258037	0.0164348	2.25049	0.850673	0.484046	0.407791	0.237578	0.198954	0.125037	0.58861	0.356239	0.164464	0.133363	0.082469	0.0499303	0.0402285	0.691013	0.302111	0.192531	0.140106	0.093064	0.0650651	0.0470172	0.592228	0.268551	0.172073	0.135976	0.0898538	0.0681293	0.0431423
87		0.173571	0.109763	0.0752585	0.0502238	0.0346779	0.0274948	0.0164827	7.03671	4.34811	3.01891	4.66384	1.50562	1.62946	0.873245	0.244528	0.153531	0.0896037	0.0566029	0.052848	0.0492508	0.0350525	0.340984	0.251674	0.130727	0.0739828	0.0448725	0.0314707	0.0217675	0.287836	0.208952	0.11804	0.065009	0.0416118	0.0289595	0.0163148
88		0.451303	0.237026	0.153494	0.0838126	0.061971	0.0425171	0.025432	6.33529	2.77336	1.71475	1.18688	0.5002	0.498242	0.279821	0.619671	0.241891	0.199986	0.131024	0.139188	0.0935295	0.0601566	0.464823	0.390953	0.256093	0.180149	0.109983	0.0610598	0.0595946	0.458647	0.376591	0.219538	0.151736	0.0908205	0.0488988	0.0496372
89		0.286308	0.167496	0.0817525	0.092138	0.0619362	0.0449076	0.02013	2.84803	1.68596	0.812694	0.471528	0.350942	0.252712	0.182022	0.704051	0.354887	0.248956	0.147214	0.118734	0.0886782	0.0511076	0.411066	0.423734	0.264229	0.179206	0.107407	0.100172	0.0565373	0.281007	0.363734	0.210849	0.154531	0.0894919	0.0907232	0.0485955
90		0.691994	0.273992	0.143349	0.104959	0.0637016	0.061235	0.037517	60.6655	16.7595	3.29184	19.0442	186.309	6.96958	4.56002	0.784538	0.352507	0.331776	0.205828	0.166099	0.120633	0.0848502	0.876174	0.458226	0.21671	0.191451	0.162349	0.11069	0.0801747	0.724314	0.390698	0.169734	0.149822	0.146574	0.108823	0.0712746
91		0.413306	0.264264	0.15783	0.0980123	0.0603681	0.0532566	0.0346852	3.19797	0.819975	0.836483	0.611514	0.456626	0.297912	0.172993	0.544082	0.219893	0.164931	0.102196	0.0624887	0.0506458	0.0297809	0.375001	0.219338	0.113314	0.0502972	0.0378986	0.0432576	0.0246414	0.266521	0.133485	0.0760382	0.0428281	0.0376292	0.0225496	0.0147886
92		5.81764	2.32427	0.871395	0.625863	0.468941	0.360284	0.218276	12.4679	38.7377	17.0878	10.6558	15.053	4.21167	4.05474	0.426987	0.177831	0.176978	0.0883176	0.0637049	0.0576319	0.0347552	0.454928	0.54311	0.343932	0.213592	0.167011	0.166264	0.0986898	0.40364	0.332285	0.26346	0.183748	0.15661	0.141248	0.0753903
93		0.566518	0.354808	0.160206	0.137602	0.10937	0.0896718	0.0590938	15.6913	3.44838	1.57824	1.05225	1.21571	1.69925	1.3283	0.676448	0.339786	0.143977	0.138566	0.0789583	0.0635372	0.0418446	0.261216	0.246274	0.110289	0.0810502	0.0616871	0.0435941	0.0223606	0.151262	0.124311	0.0623362	0.0510361	0.0421187	0.023377	0.00984293
94		0.189035	0.0969457	0.0822535	0.0543974	0.0403369	0.0224073	0.0123044	4.50848	2.55576	3.02477	1.80929	1.27413	0.75535	0.526696	0.243348	0.159625	0.110799	0.0832015	0.0492472	0.0376416	0.0198653	0.325643	0.18761	0.0748905	0.0560307	0.0395291	0.0284447	0.0203385	0.22211	0.154775	0.0760332	0.0555178	0.0388566	0.025904	0.0239635
95		0.482559	0.176613	0.154554	0.129578	0.103749	0.056595	0.0377747	41.2796	1.69408	1.34358	0.717932	0.641771	0.566841	0.240458	0.510375	0.233961	0.172606	0.114927	0.0911703	0.0763417	0.0500603	0.889576	1.18583	0.851267	0.827459	0.581954	0.331845	0.218911	0.653924	0.900168	0.639779	0.623142	0.411771	0.249019	0.131427
96		0.187557	0.105023	0.0906249	0.0753008	0.0657738	0.035065	0.0182545	0.330119	0.223452	0.183186	0.128515	0.0734617	0.0475394	0.0405765	0.377348	0.179572	0.100449	0.0574354	0.0624439	0.0407489	0.0339046	0.232039	0.140164	0.10835	0.0953589	0.0490224	0.0352467	0.0250791	0.205213	0.132256	0.106573	0.074579	0.0414851	0.0307434	0.0199116
97		0.59391	0.245362	0.155201	0.136636	0.0687722	0.0488921	0.0396584	7.3845	3.94769	1.73043	0.780324	0.471535	0.628053	0.343842	0.480862	0.224446	0.151175	0.0864987	0.0662763	0.0386506	0.0303922	0.342631	0.171854	0.0492091	0.0353512	0.03044	0.02119	0.0154243	0.290077	0.126788	0.0778115	0.0762226	0.0488147	0.0319775	0.0159989
98		0.542021	0.223546	0.135825	0.0877352	0.0775902	0.0591568	0.0439715	4.29783	1.24322	4.70089	7.84797	11.0776	2.06954	1.31812	0.580717	0.316876	0.303428	0.227343	0.137732	0.0990945	0.0703481	0.423664	0.214193	0.186439	0.132527	0.113269	0.0696653	0.0404766	0.471899	0.267569	0.23409	0.146581	0.130077	0.0835196	0.0426641
99		0.377519	0.0835748	0.050559	0.0315525	0.0278942	0.0185614	0.00906856	1.86703	0.938572	0.55594	0.290737	0.228791	0.196911	0.115461	0.674342	0.221377	0.187808	0.161628	0.10506	0.0923077	0.0740592	0.640175	0.420191	0.357063	0.21091	0.136241	0.127192	0.0630813	0.536206	0.401744	0.312965	0.179799	0.12572	0.110069	0.0597215
100		0.270908	0.159844	0.109577	0.0721717	0.0582565	0.0393711	0.0253414	4.69695	12.9913	4.69252	1.06142	0.909501	0.845711	0.715286	0.584567	0.301674	0.136301	0.240436	0.177146	0.0971376	0.0889683	0.317882	0.213059	0.154131	0.118446	0.0896491	0.100061	0.048986	0.416944	0.201038	0.191267	0.134371	0.108149	0.0990264	0.049092
101		0.315602	0.101363	0.0584357	0.0493943	0.0402507	0.0266844	0.0179697	7.71333	45.9924	4.99017	2.55462	1.23549	1.51331	0.958613	0.609766	0.387453	0.171526	0.139466	0.0843476	0.0530877	0.0414587	0.443389	0.201103	0.18012	0.144907	0.0756284	0.074168	0.0523952	0.532402	0.224905	0.15277	0.147404	0.0783115	0.0694653	0.0491365
102		0.264085	0.155948	0.0983497	0.0698093	0.0499455	0.0400695	0.0233838	4.50515	5.25382	2.47439	3.28263	1.70899	1.06139	0.553187	0.287556	0.173212	0.096488	0.0590639	0.0538109	0.0540919	0.0397127	0.567963	0.175897	0.145743	0.120982	0.0806865	0.0527191	0.0359045	0.326028	0.158023	0.110639	0.0772092	0.060361	0.036924	0.016832
103		0.522367	0.264593	0.177027	0.0997629	0.0736332	0.0448712	0.0252346	308.677	7.04911	1.55382	0.82063	0.531369	0.368587	0.197505	0.641493	0.251474	0.205484	0.13608	0.143071	0.0965559	0.0613694	0.466202	0.385176	0.287207	0.276127	0.209689	0.141556	0.0658215	0.42389	0.349579	0.215459	0.168803	0.121409	0.0888594	0.044988
104		0.300665	0.179091	0.0830481	0.0962712	0.0641848	0.0445409	0.020985	7.57882	1.70254	0.60367	0.659124	0.445458	0.378346	0.25686	0.697261	0.370146	0.26311	0.156048	0.127439	0.0950061	0.0548143	0.503598	0.418897	0.307725	0.236978	0.143741	0.0881099	0.0629503	0.275789	0.362153	0.237857	0.191957	0.113458	0.0755955	0.0488488
105		0.741305	0.28579	0.150409	0.11221	0.0672685	0.063823	0.0386657	9.14291	5.61394	1.43043	0.830517	0.765536	0.583849	0.59478	0.795237	0.356994	0.3375	0.208282	0.169309	0.122232	0.0872886	0.76365	0.398761	0.280056	0.185742	0.176136	0.0934926	0.0800975	0.731823	0.359068	0.264786	0.166957	0.179817	0.111169	0.0751441
106		0.467815	0.232751	0.138673	0.09185	0.0628341	0.0465497	0.0305545	346.305	2.00972	1.09923	0.492148	0.477192	0.375386	0.228365	0.467511	0.197199	0.129633	0.0962531	0.0685291	0.0552498	0.0302732	0.819919	0.590488	0.478908	0.306884	0.180422	0.151844	0.131147	0.322354	0.238151	0.149856	0.0961087	0.050767	0.0332703	0.0371646
107		0.389917	0.191224	0.0902177	0.0827744	0.0562947	0.0355658	0.0165498	19.3488	1.33944	1.21786	1.01348	0.624039	0.352033	0.304412	0.260803	0.124078	0.102519	0.0626271	0.042902	0.0356939	0.0225586	0.840779	0.284471	0.250701	0.167202	0.112503	0.10603	0.0520463	9.82332	6.17597	5.33722	2.74652	2.02988	1.38351	0.546256
108		0.552365	0.356555	0.155522	0.138346	0.103797	0.0844563	0.0550376	10.8244	5.13789	5.22816	5.53329	3.55448	4.00898	2.35638	0.399556	0.271753	0.119621	0.110402	0.069391	0.0572481	0.0274943	1.33594	2.63496	5.18438	2.32103	1.58717	0.907417	0.567753	0.862026	0.956868	0.741591	0.536189	0.400414	0.272238	0.124028
109		0.170745	0.103646	0.0858115	0.0530428	0.0351404	0.0204704	0.00956265	21.1018	2.55401	3.42908	1.34115	0.681866	0.648486	0.502016	0.203117	0.149972	0.113348	0.0796491	0.0465809	0.0360712	0.0188233	0.73739	0.496165	0.31293	0.265004	0.309164	0.210466	0.129849	0.304198	0.212463	0.109546	0.0972394	0.0814479	0.0594254	0.0322612
110		0.398315	0.0999568	0.123076	0.0832763	0.0750411	0.0417455	0.0260868	11.3937	1.9655	0.95049	1.11219	0.714436	0.480863	0.310967	0.38308	0.191006	0.123105	0.0842536	0.0782412	0.0547743	0.0287352	1.61381	0.579943	0.306937	0.204751	0.146031	0.107603	0.047924	2.62945	1.10181	0.446091	0.253934	0.164615	0.127922	0.0702179
111		0.189766	0.10647	0.0968449	0.0791764	0.0689278	0.0362497	0.0177979	1.1691	1.06943	0.868355	0.520929	0.414989	0.268768	0.252131	0.35342	0.176851	0.0995985	0.0658302	0.0702119	0.0460832	0.0356426	0.383997	0.309115	0.253102	0.227498	0.186129	0.163221	0.0864133	0.231422	0.147993	0.10964	0.0808867	0.0787889	0.0628638	0.035377
112		0.614651	0.233282	0.161997	0.138858	0.0683754	0.0469507	0.0402004	3.59021	1.79542	0.867234	0.424881	0.402591	0.344736	0.247855	0.446876	0.209124	0.160098	0.0911853	0.0719534	0.0411255	0.0264278	0.371183	0.199036	0.0501361	0.0277142	0.0378439	0.0287078	0.0191744	0.271909	0.123421	0.0835511	0.0544166	0.031216	0.0230854	0.0108737
113		0.55518	0.216578	0.133902	0.0850802	0.0755904	0.0573946	0.0420361	2.3142	2.94696	1.16432	0.801866	0.57936	0.374519	0.3056	0.608657	0.313235	0.30692	0.23744	0.140651	0.101289	0.0731503	0.420095	0.228489	0.17292	0.11367	0.090691	0.0512057	0.0331612	0.361698	0.223054	0.198775	0.129144	0.0938758	0.0470859	0.0318198
114		0.38891	0.0794375	0.0530874	0.0422958	0.0427251	0.0220437	0.0141292	9.37915	5.87765	19.8482	6.68957	1.50874	1.05854	0.831921	0.572548	0.185723	0.176457	0.167042	0.0799151	0.0863186	0.0702334	0.848319	0.582154	1.17736	0.651351	0.867202	0.759922	0.370028	0.576483	0.288285	0.490808	0.221524	0.308924	0.249824	0.118715
115		0.334995	0.152813	0.11265	0.066976	0.0487528	0.0372166	0.0230054	2.99291	4.71999	2.58689	2.66985	2.28115	6.48192	6.81092	0.572911	0.288822	0.1589	0.231127	0.166537	0.0848488	0.079283	0.49824	0.51369	0.692745	0.715929	0.603038	0.527434	0.431077	0.395629	0.24717	0.226618	0.206994	0.128352	0.124256	0.0833039
116		0.24345	0.093994	0.0781671	0.0362972	0.0366742	0.0267769	0.0195441	1.95649	0.584799	0.253532	0.200924	0.101284	0.0761893	0.070426	0.60745	0.361032	0.180639	0.141512	0.0813786	0.0497054	0.0402881	3.26998	1.16254	0.466892	0.248785	0.132592	0.0987271	0.0726119	1.51739	3.20843	2.85685	4.21403	1.74688	1.17286	1.00516
117		0.232641	0.127625	0.08945	0.0560007	0.031688	0.0256912	0.0149038	1.45798	3.25488	1.01937	0.89772	0.469851	0.441262	0.25754	0.290353	0.178544	0.129421	0.0900931	0.0686007	0.0648134	0.0377713	8.23046	10.4699	5.22747	1.58603	1.33418	0.884008	0.465773	2.96541	3.75513	2.06717	5.94513	4.39598	5.04468	4.81901
118		0.391652	0.286962	0.184593	0.10428	0.0814094	0.068928	0.0444549	2.92774	2.52269	1.04559	1.14025	0.745686	0.513167	0.348112	0.614225	0.23514	0.201923	0.135073	0.148218	0.0951191	0.0630149	0.673343	1.17979	0.676078	0.489146	0.46656	0.323158	0.273648	0.428703	0.520917	0.274965	0.20391	0.193634	0.141607	0.0784563
119		0.308794	0.195342	0.114594	0.0891376	0.0621576	0.0550786	0.0240173	2.99365	1.71583	1.8199	0.987793	0.561247	0.429134	0.284012	0.815334	0.352036	0.260402	0.152514	0.106371	0.0814345	0.0466103	0.949511	1.09866	0.709338	0.634209	0.758678	0.52751	0.547367	0.435491	0.363689	0.215005	0.139881	0.126492	0.103623	0.0750472
120		0.614655	0.295063	0.158945	0.11735	0.0641264	0.0641242	0.0344865	95.7239	18.242	4.01117	2.16718	1.81042	1.21597	1.63394	0.796493	0.389229	0.347943	0.213689	0.170407	0.121006	0.0851093	0.49098	0.281261	0.197405	0.156635	0.10706	0.102298	0.0629315	0.516167	0.251046	0.183297	0.119159	0.0999103	0.0697347	0.0452134
121		0.413255	0.201251	0.119295	0.0755185	0.047874	0.0406766	0.026367	1.38948	1.23498	1.15369	1.04078	0.469617	0.394019	0.171327	0.405001	0.1797	0.113064	0.0826875	0.0599205	0.0485612	0.0265437	1.62723	0.659699	0.549357	0.370145	0.330936	0.204782	0.125906	0.628876	0.256957	0.172607	0.119183	0.0836401	0.0543575	0.038433
122		0.436857	0.191208	0.103398	0.0872379	0.0577411	0.0367438	0.0170784	3.9145	7.02009	8.14373	3.77465	25.0701	5.16057	1.91803	0.244569	0.115188	0.098038	0.0596738	0.04209	0.0341492	0.0217565	0.757946	0.312232	0.382565	0.240847	0.141168	0.102878	0.0449755	0.935373	0.497984	0.457763	0.291077	0.201702	0.142975	0.0743942
123		0.484273	0.318783	0.137731	0.121216	0.0911386	0.0725751	0.04586	10.1981	6.77919	3.04976	1.88043	2.10941	1.1921	0.568448	0.220005	0.14579	0.0759886	0.0586853	0.0386768	0.0332007	0.0172906	2.80583	21.29	3.24435	15.1876	4.24592	1.76222	1.33354	2.61555	21.2457	1.49291	1.83081	2.25194	1.48888	0.538013
124		0.156495	0.0904065	0.078095	0.0478508	0.0313959	0.0184537	0.00927827	2.01835	0.927439	0.826104	0.833779	0.667648	0.502691	0.277115	0.186099	0.13874	0.106734	0.074347	0.0433924	0.0344459	0.0176234	6.32431	2.10689	1.57381	1.34238	1.53607	1.27409	0.947375	3.48698	1.46827	0.807599	0.237102	0.304306	0.240496	0.133907
125		0.380208	0.092784	0.1182	0.0796381	0.0765137	0.0409168	0.0256888	9.5414	7.08395	11.6011	1.31626	1.01826	0.747389	0.436339	0.36623	0.187426	0.120568	0.0837396	0.0769506	0.0542183	0.0284907	1.02016	0.424105	0.396701	0.284619	0.244056	0.152495	0.101174	0.924931	0.465252	0.428091	0.297347	0.254595	0.16504	0.0977922
126		0.164071	0.0958781	0.0846985	0.0719169	0.064954	0.0342642	0.0159105	0.820955	0.388914	0.357542	0.268566	0.170775	0.142266	0.0681791	0.335985	0.161194	0.0940984	0.0636232	0.0675747	0.042993	0.0335589	8.04297	1.06006	1.80571	1.24471	1.0201	0.839083	0.56787	1.88708	0.285483	0.311496	0.193056	0.145933	0.116261	0.0731262
127		0.577278	0.231423	0.156171	0.133142	0.0669445	0.0460637	0.0385903	4.54014	5.05365	24.9692	2.42218	1.83352	6.40369	2.81601	0.377417	0.197421	0.143457	0.0859482	0.0693831	0.0427127	0.0228226	0.676495	0.41963	0.121997	0.0719253	0.0615278	0.042822	0.0240091	0.379798	0.163214	0.0549446	0.0480042	0.0287665	0.0179757	0.0145705
128		0.530607	0.205456	0.127338	0.0813681	0.0727043	0.0559804	0.0408665	3.82068	1.85881	1.57748	1.17184	0.820226	0.651846	0.334132	0.571808	0.307026	0.295212	0.225798	0.135066	0.0973051	0.0708755	0.668752	0.300284	0.190523	0.116542	0.073562	0.0538875	0.0491581	0.58814	0.323316	0.205018	0.135098	0.0883555	0.055935	0.0534439
129		0.354201	0.0746746	0.0494596	0.0365466	0.0355733	0.0178789	0.0114025	2.15678	0.858371	0.444876	0.251345	0.252287	0.167672	0.119831	0.570344	0.18981	0.171189	0.163591	0.0792899	0.0838118	0.0703865	4.25196	2.01264	9.4221	3.66087	1.43372	4.35507	0.80363	45.1805	1.09337	0.892658	0.657624	0.393425	0.215384	0.193217
130		0.300894	0.127557	0.102611	0.0635149	0.0428739	0.0324006	0.0206322	2.68123	4.61461	15.4416	49.2977	3.39464	1.29751	0.735158	0.55793	0.275446	0.152552	0.223574	0.159724	0.0843012	0.0776129	4.58006	25.0452	3.98464	1.23344	1.39401	0.812478	0.791317	3.21741	1.04325	0.473891	0.317666	0.307868	0.193319	0.125637
131		0.232737	0.0699634	0.0611162	0.0360394	0.0279023	0.0195673	0.0179181	3.14784	3.26994	0.899543	0.933534	0.491604	0.292547	0.188774	0.561769	0.328181	0.165259	0.128319	0.0756819	0.0454289	0.0384459	0.837424	0.394524	0.259476	0.175732	0.120366	0.0607204	0.0435539	22.136	1.98221	1.22061	2.11585	0.991638	0.511294	0.230818
132		0.159093	0.0696412	0.0463499	0.0280671	0.0166003	0.0138007	0.00933206	10.5236	3.28732	8.63228	2.31321	1.33702	1.14546	1.30809	0.255256	0.159601	0.117223	0.082839	0.0640217	0.0590264	0.0334552	1.12296	0.333646	0.236372	0.161589	0.142784	0.114664	0.0790149	0.894415	0.388679	0.301416	0.155677	0.135509	0.110386	0.0910025
133		0.344798	0.263198	0.165023	0.0896404	0.0690216	0.0616562	0.0398188	7.06546	1.7103	0.873088	0.630965	0.438937	0.325855	0.157237	0.599827	0.231937	0.196986	0.130648	0.143501	0.0930345	0.0609238	5.66584	7.86083	3.09572	1.40198	0.889188	0.483139	0.326292	13.1542	1.88354	1.69256	1.84184	1.89992	1.22651	0.581923
134		0.281136	0.180791	0.105586	0.0824746	0.0592818	0.0527122	0.0232639	2.03682	0.674404	0.641778	0.313862	0.27666	0.247018	0.190722	0.762291	0.330968	0.236872	0.141734	0.103374	0.0778984	0.0448324	0.931472	0.864452	0.440539	0.290295	0.231961	0.173002	0.12963	0.557669	0.423438	0.220661	0.136965	0.102775	0.0815162	0.0661686
135		0.60575	0.279827	0.148965	0.109242	0.0609507	0.06038	0.0332027	2.7818	2.28263	1.00885	0.681889	0.382022	0.275132	0.268352	0.784737	0.375556	0.341243	0.21115	0.166268	0.121466	0.0836091	2.95853	0.872292	0.637629	0.381826	0.366628	0.220665	0.208815	2.38472	0.84989	0.605385	0.287627	0.228344	0.228802	0.193032
136		0.35293	0.174077	0.0996194	0.0621048	0.0373401	0.037094	0.0234507	9.45884	2.34619	1.33966	1.04116	0.577968	0.247676	0.28891	0.350416	0.161521	0.0957273	0.0681003	0.0504819	0.0409173	0.0226594	0.336082	0.200917	0.119405	0.0597616	0.0491781	0.043566	0.0203207	0.266521	0.133485	0.0760382	0.0428281	0.0376292	0.0225496	0.0147886
137		0.470204	0.191134	0.126381	0.0973303	0.0614756	0.0403767	0.0173851	3.14976	3.097	2.12633	2.2901	1.6168	1.00816	0.672202	0.233605	0.1067	0.0925676	0.0561666	0.041125	0.0331289	0.0213304	0.601917	0.542503	0.366739	0.246623	0.216499	0.20525	0.128196	0.40364	0.332285	0.26346	0.183748	0.15661	0.141248	0.0753903
138		0.426752	0.282525	0.123021	0.107017	0.080787	0.0628599	0.0392302	1.86148	1.78648	1.22822	0.926702	1.03908	0.657234	0.639781	0.155423	0.0901162	0.0580964	0.0350914	0.0246124	0.0229863	0.0139017	0.289731	0.204768	0.0936571	0.0758419	0.0559027	0.0358275	0.0175764	0.151262	0.124311	0.0623362	0.0510361	0.0421187	0.023377	0.00984293
139		0.143982	0.0790869	0.0714664	0.0436809	0.028708	0.0170183	0.00913248	6.03508	6.04237	8.02184	2.86548	1.3072	1.24517	0.646714	0.17055	0.131347	0.101573	0.0704022	0.0411989	0.0331561	0.016749	0.282031	0.191412	0.0646001	0.0592334	0.0330273	0.024272	0.0210463	0.22211	0.154775	0.0760332	0.0555178	0.0388566	0.025904	0.0239635
140		0.36822	0.0885159	0.109735	0.0768677	0.0790124	0.0402809	0.0255603	6.06046	1.97346	1.48165	0.797494	0.688331	0.651702	0.230558	0.355137	0.184768	0.119268	0.0835929	0.0761524	0.0539823	0.0288767	0.982645	1.18263	0.843574	0.856609	0.562738	0.345538	0.191142	0.653924	0.900168	0.639779	0.623142	0.411771	0.249019	0.131427
141		0.147238	0.0887223	0.0753346	0.0665807	0.0611712	0.03262	0.0146386	0.23673	0.212136	0.194534	0.144593	0.0830484	0.0540482	0.0386669	0.323478	0.149467	0.0891131	0.0616243	0.0651841	0.0403213	0.0314864	0.237542	0.141167	0.122846	0.0875133	0.048083	0.0320575	0.0259489	0.205213	0.132256	0.106573	0.074579	0.0414851	0.0307434	0.0199116
142		0.537836	0.230236	0.149516	0.127341	0.0658925	0.0455631	0.0370846	22.5608	2.10344	1.74295	0.836238	0.452564	0.474583	0.274692	0.325937	0.192873	0.134513	0.088666	0.0706091	0.046119	0.0217585	0.321301	0.179525	0.0566396	0.041279	0.0296936	0.0178732	0.0128723	0.290077	0.126788	0.0778115	0.0762226	0.0488147	0.0319775	0.0159989
143		0.505968	0.194047	0.120649	0.0784582	0.0705555	0.0549584	0.0399451	4.90372	1.96748	34.1495	14.8486	3.59818	6.15527	4.9616	0.535164	0.298789	0.284097	0.213465	0.130245	0.0923292	0.0680179	0.408146	0.212065	0.187477	0.143235	0.117617	0.0803687	0.0436439	0.471899	0.267569	0.23409	0.146581	0.130077	0.0835196	0.0426641
144		0.323263	0.0720239	0.0474524	0.0310507	0.0282286	0.014573	0.00893626	2.14014	0.995021	0.598278	0.295497	0.238804	0.2091	0.121003	0.560917	0.191998	0.166862	0.161909	0.0793446	0.081638	0.0699871	0.704204	0.462159	0.372109	0.227805	0.155325	0.129191	0.0658419	0.536206	0.401744	0.312965	0.179799	0.12572	0.110069	0.0597215
145		0.264714	0.106829	0.0961654	0.0602975	0.0384321	0.0281653	0.0187934	4.41487	11.5263	4.42012	1.08346	1.02659	1.05919	1.0173	0.533179	0.258913	0.146741	0.212654	0.150974	0.0816381	0.0750908	0.272816	0.224198	0.19518	0.122543	0.0853776	0.0948851	0.0451113	0.416944	0.201038	0.191267	0.134371	0.108149	0.0990264	0.049092
146		0.199213	0.0576031	0.044797	0.0355397	0.0218931	0.0153557	0.0158811	23.6842	1.85734	1.26857	1.23148	0.844434	0.447464	0.274676	0.508445	0.293814	0.147561	0.114735	0.069753	0.0413922	0.0360262	0.537367	0.316187	0.211925	0.179619	0.109386	0.0874916	0.0649355	0.532402	0.224905	0.15277	0.147404	0.0783115	0.0694653	0.0491365
147		0.123559	0.0453898	0.0354141	0.0212115	0.0132781	0.0108537	0.00753851	1.70333	14.0984	1.32668	1.37957	0.875199	0.501412	0.365342	0.229244	0.143541	0.107206	0.0777188	0.060275	0.0546945	0.0303776	0.579335	0.193125	0.136549	0.119004	0.0733864	0.0510184	0.0290847	0.326028	0.158023	0.110639	0.0772092	0.060361	0.036924	0.016832
148		0.328183	0.239043	0.142496	0.0747973	0.0563226	0.0525714	0.0344805	4.88444	16.8135	3.67384	1.4093	0.803289	0.529077	0.204596	0.583432	0.227567	0.189795	0.125284	0.137491	0.0899937	0.0583927	0.525146	0.442019	0.288028	0.248875	0.169809	0.121315	0.0640025	0.42389	0.349579	0.215459	0.168803	0.121409	0.0888594	0.044988
149		0.255417	0.162562	0.0940491	0.0777869	0.0569909	0.0494468	0.0220012	7.79023	1.70043	0.584207	0.695382	0.500124	0.377609	0.251027	0.699346	0.305691	0.212447	0.129817	0.0978233	0.0740846	0.0423625	0.477587	0.390066	0.284224	0.236347	0.149934	0.0885245	0.0623272	0.275789	0.362153	0.237857	0.191957	0.113458	0.0755955	0.0488488
150		0.605731	0.265647	0.141299	0.102921	0.0589562	0.05759	0.0325945	6.28296	19.1624	1.3454	0.848114	0.772271	0.56602	0.651303	0.76942	0.362283	0.334091	0.208018	0.162462	0.12132	0.0823975	0.65339	0.412245	0.273127	0.186648	0.173441	0.103573	0.0889912	0.731823	0.359068	0.264786	0.166957	0.179817	0.111169	0.0751441
151		0.31436	0.161331	0.0909967	0.0563009	0.0344431	0.0366602	0.0231235	10.911	52.4912	3.00417	2.21743	1.14166	0.703754	0.955468	0.329136	0.153501	0.0891712	0.0611396	0.0467222	0.0370819	0.0208864	0.234671	0.141662	0.100322	0.057122	0.0397981	0.0290598	0.0127112	0.218806	0.114833	0.0688456	0.0407425	0.0463648	0.0297294	0.0155131
152		0.496018	0.215676	0.157749	0.111879	0.0714308	0.0496732	0.0218164	1.72715	0.831993	0.953081	0.671909	0.49352	0.328744	0.272824	0.23269	0.102575	0.0913005	0.055066	0.0409654	0.0333028	0.0216975	0.541761	0.302082	0.297297	0.207373	0.121005	0.106977	0.0504645	0.358823	0.24575	0.249661	0.166486	0.110364	0.0934731	0.0449649
153		0.405559	0.266035	0.116315	0.100828	0.0767485	0.0589739	0.036939	1.79862	1.8758	2.13064	2.72197	1.73342	1.02912	0.818055	0.143118	0.080627	0.0535365	0.0295107	0.0208808	0.0207528	0.0133671	0.157691	0.0802603	0.0406767	0.027176	0.0216389	0.0180232	0.0128375	0.106865	0.0812436	0.0482099	0.0315545	0.0236912	0.013673	0.011348
154		0.138167	0.072026	0.0671661	0.0413993	0.0277526	0.0165657	0.00934788	2.82163	14.6108	9.47925	6.99848	1.23033	1.98972	0.976993	0.163293	0.130444	0.099181	0.0685375	0.0406453	0.032572	0.0165621	0.210049	0.201998	0.0704562	0.0676149	0.0495495	0.0273645	0.0183983	0.194518	0.170025	0.0726702	0.0684368	0.0531127	0.030073	0.0220564
155		0.369831	0.104223	0.10713	0.0815859	0.0826239	0.0408374	0.025916	6.71112	3.9998	2.31391	1.06192	1.01998	1.09161	0.378805	0.352417	0.185708	0.121376	0.0852702	0.0763843	0.0548934	0.0303038	0.441062	0.416416	0.348145	0.288407	0.251092	0.151454	0.106756	0.48415	0.395899	0.32474	0.262937	0.234413	0.146151	0.104895
156		0.140074	0.0845249	0.0704393	0.063906	0.0585036	0.031433	0.0140371	0.262686	0.332412	0.236238	0.15525	0.103994	0.0623579	0.0424748	0.319999	0.145656	0.0868716	0.0606112	0.0641102	0.0390645	0.0304749	0.185061	0.140481	0.0945256	0.0597364	0.043855	0.0395073	0.0237858	0.19574	0.173496	0.109753	0.0646491	0.045188	0.0455585	0.0219079
157		0.520142	0.230336	0.14494	0.124023	0.0655784	0.0456715	0.0363828	9.12709	1.42384	1.34173	0.740691	0.43077	0.41625	0.229701	0.3115	0.192949	0.134452	0.0924124	0.0722399	0.0481656	0.0222578	0.323091	0.141572	0.0564394	0.0472953	0.0442172	0.0356062	0.0224978	0.316519	0.176152	0.106142	0.0983834	0.0602677	0.0459843	0.0236227
158		0.493022	0.188482	0.117513	0.0774074	0.0698392	0.0547161	0.0397332	4.98399	7.06324	2.92813	1.73587	1.04937	1.43402	0.873473	0.522371	0.295558	0.279148	0.207885	0.128244	0.0900105	0.0665092	0.445011	0.292491	0.2269	0.156716	0.145091	0.100507	0.0536579	0.505649	0.330918	0.269973	0.16224	0.150475	0.0990568	0.0508739
159		0.308817	0.072955	0.047488	0.0282012	0.0234638	0.0138469	0.00761118	3.3875	1.96124	1.00913	0.501315	0.346785	0.307225	0.157031	0.557202	0.19284	0.166011	0.161514	0.0804142	0.0810737	0.0695835	0.388451	0.312536	0.276002	0.137612	0.129864	0.102901	0.0442303	0.373655	0.266065	0.237058	0.111236	0.121152	0.0940662	0.0411051
160		0.237109	0.102361	0.0934533	0.0594641	0.0378559	0.0267458	0.017876	8.69804	5.05451	12.7585	2.29492	1.85983	2.53485	3.58414	0.517426	0.250319	0.142446	0.205753	0.146188	0.0795759	0.0734465	0.304052	0.285079	0.184393	0.111304	0.099918	0.0804118	0.0385246	0.332671	0.250578	0.19921	0.125802	0.103269	0.0801075	0.041262
161		0.180236	0.0602888	0.0372065	0.0368457	0.0188022	0.0154082	0.0143458	4.28562	0.93647	0.400737	0.447361	0.272216	0.140132	0.0895924	0.488243	0.280585	0.138709	0.10955	0.0679835	0.0400676	0.0349414	0.354465	0.120423	0.102843	0.0863696	0.053563	0.0534157	0.0386145	0.382125	0.138517	0.0913538	0.0862061	0.0561941	0.0523072	0.0355765
162		0.110854	0.0529695	0.0465188	0.028499	0.0179105	0.0133909	0.0082596	1.46252	4.14091	1.19305	0.88788	0.558399	0.374351	0.315093	0.221217	0.137239	0.102778	0.0754806	0.0584102	0.0528539	0.0292726	0.251221	0.1427	0.082674	0.0590443	0.0416001	0.0361076	0.0175416	0.260066	0.154388	0.112662	0.0650624	0.0489874	0.0351018	0.0116678
163		0.347316	0.222949	0.125842	0.0636308	0.0473862	0.0444494	0.0289925	2.24965	2.91131	2.32048	4.11114	4.14657	1.12274	0.624843	0.577236	0.225176	0.186688	0.122055	0.133811	0.0879761	0.0565797	0.494829	0.321219	0.238112	0.186449	0.11664	0.0967009	0.053871	0.448905	0.280639	0.19479	0.142142	0.097922	0.0747029	0.0433509
164		0.242142	0.147333	0.0824189	0.0765006	0.05586	0.0455408	0.0202497	8.39009	7.25645	1.22795	1.958	1.55711	1.23728	0.800901	0.663288	0.292162	0.201584	0.123907	0.095312	0.0725971	0.0413363	0.626859	0.275942	0.180197	0.172387	0.128209	0.0790165	0.048432	0.446392	0.244221	0.155197	0.140048	0.0994184	0.0570035	0.0381569
165		0.616326	0.256579	0.137284	0.0997027	0.0582201	0.0561203	0.0326551	6.60138	7.05666	0.98243	0.688461	0.536735	0.346321	0.463903	0.759078	0.353773	0.330656	0.206137	0.1607	0.121284	0.0820718	0.77255	0.34158	0.25468	0.169371	0.143272	0.0801671	0.0800872	0.795469	0.315805	0.24067	0.173286	0.158853	0.097712	0.0749411
166		0.311966	0.172793	0.0973579	0.0591404	0.0364084	0.0379259	0.0249061	3.69721	1.82263	1.98429	1.63679	0.83206	0.749349	0.323894	0.352845	0.160093	0.0993295	0.0663174	0.0505188	0.0383731	0.0216868	0.337255	0.170408	0.115325	0.0966807	0.0651198	0.0508773	0.0304418	0.203321	0.123122	0.0513441	0.0423771	0.0449624	0.0265317	0.0181857
167		0.585673	0.288648	0.195002	0.128422	0.0889718	0.0637078	0.032514	2.3372	1.0193	0.9563	0.615156	0.40165	0.299722	0.229655	0.247548	0.106832	0.0983514	0.0584787	0.0424543	0.0351324	0.0231927	1.35945	0.408801	0.316689	0.225765	0.153838	0.121358	0.0726491	0.486753	0.24912	0.178436	0.102539	0.0617236	0.0426572	0.0223246
168		0.42761	0.276805	0.119928	0.104709	0.0804496	0.0620969	0.0394124	1.84947	3.12899	4.438	5.90101	3.21325	1.33643	0.750153	0.15741	0.0952059	0.0552654	0.0345881	0.0231012	0.0223004	0.0143239	0.299776	0.192647	0.0775212	0.0759681	0.0593151	0.037048	0.0196476	0.181796	0.143686	0.0706283	0.058474	0.0453612	0.0306571	0.0167506
169		0.142915	0.0719791	0.0667859	0.0420217	0.0291215	0.0172832	0.00995492	2.9197	2.91849	3.05898	3.19234	23.034	1.91124	1.3188	0.171581	0.135419	0.0997303	0.0694315	0.0419337	0.0330731	0.0172585	0.246027	0.167246	0.0658597	0.051333	0.0449143	0.0431555	0.0289549	0.13757	0.131361	0.0584751	0.0527884	0.0481381	0.0348534	0.0212193
170		0.389896	0.131688	0.114851	0.0927606	0.0854308	0.0431406	0.0271141	6.14794	6.38402	3.62009	1.59678	2.10917	2.83391	1.05789	0.360935	0.190918	0.127951	0.0897584	0.0779371	0.0576817	0.0330616	1.04887	0.467842	0.443763	0.453312	0.24973	0.240758	0.147517	0.878169	0.400339	0.326352	0.32007	0.189883	0.176938	0.121909
171		0.143003	0.0845141	0.0711925	0.0640259	0.0579816	0.0310214	0.0143002	0.489571	0.413536	0.256026	0.170767	0.129632	0.0926265	0.0452317	0.328939	0.151151	0.0887408	0.0606483	0.0646367	0.0395925	0.030977	0.245526	0.170141	0.0733071	0.0507185	0.055773	0.0450734	0.0288623	0.245494	0.204174	0.0943613	0.0422108	0.0380616	0.0401068	0.0207932
172		0.532373	0.232886	0.145008	0.124872	0.0662207	0.046637	0.0369859	6.37782	1.12685	0.992098	0.679952	0.394232	0.344439	0.159639	0.333478	0.191993	0.138632	0.0917141	0.0714419	0.047193	0.0228535	0.38434	0.171947	0.074244	0.0391846	0.0422588	0.0226402	0.014229	0.307943	0.145703	0.104272	0.0831743	0.0427746	0.0344572	0.0169401
173		0.49897	0.193467	0.120183	0.0787651	0.0706285	0.0553764	0.0404279	7.69367	2.30446	1.15836	0.698828	0.510589	0.519872	0.435236	0.541562	0.300332	0.283548	0.212518	0.130165	0.0925966	0.0677475	0.432163	0.271256	0.201104	0.143702	0.100347	0.0713071	0.0341773	0.507772	0.293374	0.238075	0.150735	0.11786	0.0743196	0.038182
174		0.315357	0.0750652	0.0467781	0.0278198	0.0225816	0.0147487	0.00756202	260.064	1.79924	3.18084	1.3988	1.81075	1.38406	0.708782	0.572039	0.194953	0.170829	0.16358	0.0843258	0.0837992	0.0713939	0.588649	0.26694	0.213546	0.11964	0.121462	0.097808	0.0499682	0.458168	0.202499	0.174231	0.0836099	0.10871	0.0896811	0.0429539
175		0.229807	0.116061	0.0943338	0.0619543	0.0419021	0.0286529	0.0186754	9.6748	3.47791	6.20863	2010.93	6.08595	5.08759	1.77346	0.528205	0.2605	0.139805	0.209974	0.150434	0.0820415	0.0753477	0.494166	0.278506	0.186754	0.129754	0.117638	0.0857766	0.051545	0.393068	0.248725	0.198823	0.122402	0.107524	0.0765952	0.0478387
176		0.203845	0.073243	0.0405984	0.0406111	0.0228514	0.0197949	0.014031	1.8929	0.605268	0.314056	0.385389	0.212179	0.119962	0.0699064	0.517806	0.298005	0.143781	0.114956	0.0719139	0.0423986	0.0363277	1.25135	0.603521	0.440863	0.294669	0.229306	0.214204	0.0859829	0.442973	0.223441	0.14881	0.0999004	0.0818579	0.081802	0.0305278
177		0.114077	0.0628758	0.0492782	0.0303692	0.0209761	0.016158	0.00995348	2.3833	3.33426	1.48533	0.732401	0.414296	0.357951	0.307874	0.23453	0.14291	0.104618	0.0755817	0.0589829	0.0541615	0.0308008	0.379008	0.1971	0.159263	0.053002	0.0580532	0.0452723	0.0425049	0.270654	0.137792	0.0841765	0.0487589	0.0511025	0.0394749	0.0232917
178		0.400005	0.223666	0.124203	0.0618701	0.0457954	0.0403559	0.0246333	1.43514	1.36319	0.824685	0.662464	0.490891	0.296713	0.169188	0.591879	0.229267	0.19156	0.123877	0.135722	0.0890629	0.0567055	0.705268	0.615249	0.460559	0.341203	0.224102	0.163681	0.0923669	0.558205	0.406717	0.314037	0.249832	0.170735	0.127569	0.0761917
179		0.24874	0.144487	0.0754152	0.0787412	0.0562422	0.0425987	0.0189545	2.42998	1.41062	1.66644	0.866442	0.534813	0.351963	0.310015	0.669528	0.300305	0.210541	0.128469	0.100362	0.075795	0.0434842	1.22587	0.408292	0.313546	0.266085	0.163611	0.126292	0.0707473	0.891284	0.343712	0.262054	0.203659	0.125706	0.093924	0.0553511
180		0.638997	0.256392	0.138081	0.100813	0.0585485	0.0560656	0.0332757	4.59326	4.06363	0.822821	0.61943	0.41415	0.237667	0.329065	0.762366	0.354044	0.334236	0.207388	0.16213	0.122319	0.083197	0.669408	0.302001	0.236811	0.2096	0.167384	0.104082	0.0805334	0.675833	0.275266	0.216676	0.205639	0.172049	0.114197	0.0805111
181		0.344111	0.207745	0.116839	0.0709357	0.0437243	0.0411147	0.0277253	27.0638	2.17273	0.96987	0.774471	0.603408	0.387953	0.250664	0.408167	0.179166	0.122717	0.0809232	0.0581289	0.043309	0.0242516	0.335689	0.153472	0.0966164	0.0706205	0.0529744	0.034794	0.0264052	0.310072	0.115633	0.0629219	0.035204	0.0432409	0.0270016	0.0192777
182		0.900536	0.406565	0.239772	0.152465	0.114228	0.0813159	0.0488749	2.49889	0.921636	0.708386	0.552719	0.351549	0.203062	0.112998	0.276616	0.120736	0.112331	0.0651815	0.045308	0.0384666	0.0256903	1.11521	1.22014	0.50517	0.329794	0.25796	0.194952	0.164023	0.257123	0.120536	0.0913043	0.0684166	0.0473029	0.0321114	0.0260364
183		0.476325	0.306134	0.131086	0.11561	0.0893704	0.070061	0.0453628	4.75382	28.8547	3.60392	0.854398	0.859379	0.633516	0.418397	0.229583	0.146285	0.0704645	0.0568331	0.035674	0.0303683	0.0187135	0.264176	0.143484	0.089715	0.0771189	0.0524008	0.0390222	0.0240387	0.16119	0.0987986	0.0657055	0.0452923	0.0333951	0.0271432	0.0168349
184		0.155475	0.0790313	0.0702281	0.045612	0.0325828	0.0188729	0.0106388	3.8466	4.53263	32.7412	3.34513	1.11974	2.44743	2.06962	0.194672	0.144684	0.103141	0.0730591	0.0446894	0.0344398	0.0185796	0.311104	0.112263	0.131283	0.0878051	0.0568691	0.0542491	0.0246158	0.20647	0.092935	0.106229	0.066394	0.0426132	0.039732	0.0184778
185		0.4124	0.15303	0.126225	0.102325	0.0865804	0.0463802	0.0289421	14.4986	7.14099	1.14439	0.981564	0.838742	0.571552	0.312906	0.380467	0.199138	0.137196	0.0962226	0.0800156	0.0616814	0.036807	1.48007	0.999686	1.68881	0.730999	0.53243	0.433322	0.319073	0.472754	0.247163	0.239506	0.113025	0.0901095	0.0660638	0.030051
186		0.155401	0.0907154	0.0767546	0.0663149	0.0591998	0.0314752	0.0153764	5.10201	2.98953	1.6333	1.32367	0.88784	0.567161	0.384617	0.34781	0.162679	0.094238	0.0617365	0.0657663	0.0410226	0.0322723	0.367905	0.202346	0.103442	0.0548016	0.0641251	0.0597925	0.0364932	0.312429	0.141747	0.0659225	0.0393685	0.0542643	0.0438393	0.0283423
187		0.558674	0.237328	0.148583	0.128625	0.0676518	0.048235	0.0383388	3.01576	6.70431	1.87976	1.16759	0.85605	0.426817	0.267417	0.39767	0.196886	0.148745	0.0892298	0.0699235	0.0444973	0.0250936	0.331616	0.205048	0.0949103	0.0373543	0.0365168	0.022991	0.0177306	0.281699	0.122533	0.102875	0.0733481	0.0558206	0.0436532	0.0191966
188		0.516126	0.204933	0.126239	0.0820328	0.0725739	0.0567032	0.0416419	4.48017	5.07966	0.798893	0.394689	0.389506	0.306773	0.229516	0.579247	0.308482	0.293892	0.222759	0.134735	0.0975289	0.0702952	0.369169	0.253281	0.199559	0.157843	0.108254	0.0722245	0.0507658	0.414539	0.273623	0.25921	0.172935	0.126516	0.0693675	0.0583469
189		0.338115	0.0760089	0.0452375	0.0280344	0.0246915	0.0161543	0.0081619	0.839998	0.315107	0.311981	0.241427	0.161443	0.131404	0.12165	0.593625	0.197347	0.177177	0.166827	0.0903591	0.0883124	0.0743858	0.450967	0.283537	0.25902	0.209387	0.122123	0.0683958	0.0675554	0.45147	0.233925	0.200418	0.197181	0.101709	0.074439	0.0583071
190		0.245469	0.138636	0.100032	0.0661192	0.0487249	0.0326191	0.0212798	3.69082	2.15254	2.51732	4.17568	2.38258	0.733414	0.54624	0.556091	0.2846	0.138387	0.220484	0.159777	0.0868061	0.0798681	0.718644	0.529713	0.329719	0.252095	0.192436	0.126469	0.0473772	0.541242	0.34244	0.230908	0.185483	0.141844	0.0879252	0.033268
191		0.257058	0.0836932	0.0449516	0.0427732	0.0306601	0.0240452	0.0154261	0.791365	0.532359	0.310691	0.215923	0.13412	0.0598254	0.0655593	0.56889	0.335848	0.156813	0.125167	0.077689	0.0468198	0.038925	0.49216	0.250069	0.211761	0.152479	0.136738	0.0703968	0.0463758	0.397229	0.191447	0.165675	0.118996	0.105709	0.0655079	0.0364577
192		0.153196	0.0885196	0.0552317	0.0359115	0.0280806	0.0230501	0.013205	2.96847	1.12311	0.478197	0.496884	0.351406	0.231184	0.179056	0.262974	0.155821	0.110417	0.0773224	0.0608857	0.0579469	0.0343104	0.474075	0.157237	0.144453	0.11758	0.0698503	0.0540217	0.0449251	0.181154	0.124613	0.111094	0.0811906	0.0555407	0.0397495	0.0217826
193		0.462453	0.237443	0.135386	0.0694086	0.0506353	0.0401575	0.0222965	2.24464	0.632744	0.339643	0.339104	0.256753	0.177796	0.107755	0.619319	0.239542	0.200541	0.129555	0.140861	0.0921642	0.0582231	0.635266	0.305307	0.221567	0.18482	0.173981	0.126474	0.0614331	0.566118	0.284773	0.193291	0.173838	0.160076	0.123792	0.0659421
194		0.266837	0.15249	0.0733954	0.082712	0.0574359	0.0414214	0.0187256	1.50428	0.725491	0.541471	0.336314	0.246318	0.229532	0.108792	0.692267	0.319156	0.228941	0.139015	0.109292	0.08179	0.0473719	1.09678	0.492216	0.38032	0.226821	0.1228	0.110897	0.0465209	0.948706	0.386543	0.303719	0.177093	0.0846899	0.0702025	0.0386898
195		0.676368	0.263879	0.14329	0.105685	0.060216	0.0573834	0.0342121	5.32023	4.66806	3.1156	1.67951	1.855	0.914423	0.660661	0.771832	0.35989	0.341102	0.210125	0.165279	0.123912	0.0852711	0.627555	0.335163	0.338819	0.224013	0.184464	0.106525	0.0725488	0.5564	0.304702	0.300993	0.18647	0.166786	0.104181	0.0716891
196		0.393791	0.250471	0.142501	0.0883809	0.0552456	0.0467614	0.0307465	41.2339	2.60977	1.49504	1.57326	1.3866	0.89184	0.630856	0.465776	0.201942	0.147641	0.097241	0.0651602	0.0493921	0.027147	0.441637	0.439841	0.349552	0.26072	0.130775	0.109536	0.106232	0.322354	0.238151	0.149856	0.0961087	0.050767	0.0332703	0.0371646
197		1.62043	0.5365	0.28632	0.193882	0.145882	0.10262	0.0686577	16.5081	0.745439	0.755782	0.690981	0.469857	0.283999	0.138369	0.308353	0.139064	0.128262	0.072565	0.0486931	0.0428842	0.0285838	0.577558	0.233425	0.109817	0.104445	0.0933105	0.0790111	0.0389754	9.82332	6.17597	5.33722	2.74652	2.02988	1.38351	0.546256
198		0.524899	0.33697	0.144892	0.128291	0.0997381	0.0798599	0.0530351	1.75312	1.88046	1.32238	1.2217	0.949995	0.773749	0.455258	0.425097	0.253592	0.112922	0.106248	0.0643722	0.050036	0.0300366	1.11171	1.1069	0.703541	0.564854	0.401689	0.278452	0.149741	0.862026	0.956868	0.741591	0.536189	0.400414	0.272238	0.124028
199		0.170668	0.0904462	0.0763405	0.0509635	0.0370602	0.0208749	0.0112326	3.05441	2.66354	2.95158	4.172	6.34594	2.48061	0.810616	0.225347	0.157905	0.10889	0.0787445	0.0481381	0.0363083	0.0202322	0.906883	0.582095	0.370562	0.319416	0.347154	0.274223	0.122378	0.304198	0.212463	0.109546	0.0972394	0.0814479	0.0594254	0.0322612
200		0.423903	0.166798	0.136406	0.107903	0.086685	0.0493585	0.030716	4.23454	1.69361	0.892433	0.74697	0.615665	0.354963	0.169898	0.407164	0.206911	0.145619	0.102447	0.0814634	0.065474	0.0406408	1.81352	0.526325	0.340884	0.211726	0.143152	0.086317	0.0640254	2.62945	1.10181	0.446091	0.253934	0.164615	0.127922	0.0702179
201		0.174717	0.102912	0.0861838	0.0705432	0.0614889	0.0327393	0.0171201	0.894215	0.452219	0.288609	0.174818	0.127102	0.106517	0.0655875	0.373347	0.176918	0.101245	0.0648413	0.0669488	0.0425917	0.0336896	0.43036	0.42455	0.333975	0.258173	0.246971	0.199912	0.124858	0.231422	0.147993	0.10964	0.0808867	0.0787889	0.0628638	0.035377
202		0.577597	0.239555	0.152518	0.132586	0.0691544	0.0496006	0.0394819	11.4998	2.0774	12.6086	6.54289	1.43706	1.41211	0.789768	0.47353	0.208589	0.160507	0.0878985	0.0708333	0.0435035	0.029467	0.380643	0.242489	0.0707534	0.036451	0.0262614	0.0199555	0.0158112	0.271909	0.123421	0.0835511	0.0544166	0.031216	0.0230854	0.0108737
203		0.533775	0.216887	0.132366	0.0862945	0.0751709	0.05825	0.0429387	57.863	79.3274	1.24652	0.481454	0.468294	0.490783	0.319879	0.615848	0.314671	0.3044	0.231561	0.1396	0.101201	0.0718571	0.334764	0.212687	0.150901	0.112073	0.0734678	0.0400373	0.0279488	0.361698	0.223054	0.198775	0.129144	0.0938758	0.0470859	0.0318198
204		0.369437	0.0758364	0.0443012	0.028147	0.0279133	0.0177631	0.00926308	1.58629	1.02538	0.586358	0.42902	0.264332	0.223893	0.150118	0.610561	0.196921	0.181552	0.169242	0.0961097	0.0923373	0.0769844	0.827098	0.747386	2.52848	2.21699	15.5809	1.88939	2.12752	0.576483	0.288285	0.490808	0.221524	0.308924	0.249824	0.118715
205		0.270458	0.159334	0.108654	0.0698565	0.0559955	0.0374889	0.0245373	30.4255	110.948	48.3312	3.16779	6.78672	3.4185	2.08305	0.582964	0.308043	0.136721	0.230232	0.168991	0.0902878	0.0844099	0.592241	0.56452	0.885914	0.609594	0.480392	0.424488	0.346318	0.395629	0.24717	0.226618	0.206994	0.128352	0.124256	0.0833039
206		0.30673	0.0862168	0.0498391	0.0405883	0.0366699	0.0252604	0.0183012	2.48797	2.06204	0.731401	0.550951	0.341271	0.153842	0.140881	0.606072	0.373579	0.168063	0.133522	0.0807937	0.0504691	0.0407246	3.62257	4.28792	2.54824	1.31767	0.891232	0.407005	0.290555	1.51739	3.20843	2.85685	4.21403	1.74688	1.17286	1.00516
207		0.23574	0.14126	0.0871972	0.0604793	0.0451456	0.0371401	0.0195457	4.84448	11.2736	9.23888	8.32115	3.75724	5.02211	4.94836	0.298047	0.17171	0.118714	0.0803736	0.0625208	0.0631265	0.0388863	4.21678	3.74839	2.05107	0.959282	0.727415	0.53666	0.275297	2.96541	3.75513	2.06717	5.94513	4.39598	5.04468	4.81901
208		0.513905	0.257788	0.152891	0.0813623	0.0588298	0.0413807	0.0217364	22.0878	1.85086	0.603674	0.471802	0.370017	0.297242	0.166967	0.644564	0.249238	0.207409	0.135848	0.145439	0.0952442	0.0597719	0.60179	0.827189	0.590411	0.382143	0.354654	0.296795	0.193422	0.428703	0.520917	0.274965	0.20391	0.193634	0.141607	0.0784563
209		0.284844	0.164833	0.0753086	0.0877867	0.0591922	0.0417627	0.0195039	1.30075	0.87497	0.590854	0.537521	0.45355	0.308492	0.155984	0.700528	0.333682	0.244675	0.148372	0.116494	0.087291	0.0506175	1.03614	1.17476	1.01732	0.893452	0.640028	0.475701	0.429028	0.435491	0.363689	0.215005	0.139881	0.126492	0.103623	0.0750472
210		0.719752	0.275408	0.15137	0.112885	0.0634782	0.0599573	0.0354384	10.492	6.15801	1.02268	0.966164	0.753915	0.347379	0.445325	0.778357	0.365982	0.347073	0.212523	0.168751	0.125221	0.0877915	0.46641	0.307119	0.243941	0.149743	0.103913	0.0946809	0.0643359	0.516167	0.251046	0.183297	0.119159	0.0999103	0.0697347	0.0452134
211		0.415483	0.222602	0.123956	0.0827133	0.0583196	0.0431182	0.0271053	5.48079	1.2956	1.05961	0.822004	0.731748	0.484503	0.270866	0.431242	0.189615	0.125349	0.092622	0.0670686	0.0524779	0.0278348	0.261193	0.208645	0.13298	0.106728	0.0722769	0.0492791	0.029093	0.203321	0.123122	0.0513441	0.0423771	0.0449624	0.0265317	0.0181857
212		0.175194	0.105735	0.056454	0.0479411	0.0336094	0.020197	0.00799012	264.041	5.62415	10.4932	1.98855	1.23178	1.55582	0.846185	0.231623	0.110914	0.0919805	0.0607876	0.0387238	0.031813	0.0209366	2.3922	0.71663	0.807049	0.457756	0.268077	0.271741	0.139942	0.486753	0.24912	0.178436	0.102539	0.0617236	0.0426572	0.0223246
213		0.513602	0.340281	0.141338	0.129012	0.0966155	0.0772592	0.0502902	1.46678	1.91075	1.49006	0.97301	0.637228	0.480505	0.255801	0.368496	0.244223	0.115311	0.102686	0.0649919	0.0504177	0.0257217	0.259247	0.201159	0.0718045	0.0793213	0.0577033	0.0409949	0.0251706	0.181796	0.143686	0.0706283	0.058474	0.0453612	0.0306571	0.0167506
214		0.157632	0.0950869	0.0784059	0.049251	0.0332624	0.0198295	0.00925422	2.54925	2.17769	2.17839	1.5194	1.89372	0.894159	0.55629	0.207188	0.154747	0.112674	0.0784042	0.0479007	0.0359655	0.0196358	0.262663	0.185939	0.0697975	0.051691	0.048519	0.0396252	0.0274207	0.13757	0.131361	0.0584751	0.0527884	0.0481381	0.0348534	0.0212193
215		0.335561	0.0906582	0.104944	0.0701894	0.0590003	0.0355537	0.0209571	4.2393	2.65301	3.0205	1.64426	2.93853	4.38355	2.84044	0.351844	0.184079	0.119043	0.0846669	0.0755749	0.0538058	0.0292904	0.880346	0.497571	0.42605	0.457185	0.235892	0.230419	0.1561	0.878169	0.400339	0.326352	0.32007	0.189883	0.176938	0.121909
216		0.170663	0.101494	0.0883549	0.0726636	0.0625182	0.0333546	0.0169504	0.642348	0.487819	0.246839	0.168161	0.136834	0.0969738	0.0361402	0.358345	0.175697	0.102678	0.0693522	0.0724037	0.0461356	0.0353025	0.241422	0.1751	0.0942639	0.0560003	0.0552233	0.0425396	0.0315095	0.245494	0.204174	0.0943613	0.0422108	0.0380616	0.0401068	0.0207932
217		0.594796	0.231311	0.158084	0.134646	0.0692167	0.0486803	0.0401658	4.48649	1.02634	0.991735	0.631055	0.45181	0.36686	0.170563	0.465872	0.205881	0.167755	0.0931699	0.0761384	0.0466827	0.0285702	0.384325	0.188552	0.0647665	0.0372347	0.0285449	0.0163495	0.0131564	0.307943	0.145703	0.104272	0.0831743	0.0427746	0.0344572	0.0169401
218		0.544496	0.212397	0.129608	0.084565	0.0728522	0.056918	0.0416713	8.84487	2.6422	1.46886	0.959583	0.617532	0.700983	0.560245	0.625575	0.31472	0.30474	0.236649	0.141391	0.102309	0.0735982	0.410462	0.273174	0.19286	0.124509	0.0962554	0.0606732	0.0317103	0.507772	0.293374	0.238075	0.150735	0.11786	0.0743196	0.038182
219		0.373315	0.0733486	0.0467172	0.0365579	0.0374999	0.0190789	0.0123194	6.05353	1.20778	1.36892	0.646365	0.711725	0.624195	0.350744	0.554774	0.181138	0.177193	0.173023	0.0819374	0.0894027	0.0747051	0.511796	0.294462	0.213024	0.144691	0.138034	0.109077	0.0564509	0.458168	0.202499	0.174231	0.0836099	0.10871	0.0896811	0.0429539
220		0.308453	0.155804	0.110253	0.0660232	0.0493224	0.0360974	0.0228977	4.69938	4.24559	5.57396	12.2534	3.76317	1.86721	0.950148	0.580163	0.297166	0.150204	0.226028	0.162632	0.0835464	0.0785624	0.447504	0.279808	0.183454	0.129818	0.113407	0.0833604	0.051407	0.393068	0.248725	0.198823	0.122402	0.107524	0.0765952	0.0478387
221		0.232662	0.10429	0.0686148	0.030994	0.0330623	0.0239722	0.0187915	1.31491	0.533934	0.308539	0.311395	0.180578	0.114515	0.0709102	0.597377	0.352578	0.172393	0.134516	0.0787446	0.0483707	0.0403721	0.52396	0.250524	0.175152	0.182771	0.11763	0.10048	0.0508763	0.442973	0.223441	0.14881	0.0999004	0.0818579	0.081802	0.0305278
222		0.224119	0.140381	0.094166	0.0607381	0.0372749	0.0320337	0.0157314	6.52512	4.33771	1.61186	0.877623	0.64657	0.487275	0.439454	0.324523	0.181632	0.142619	0.100882	0.0729722	0.0708342	0.0391691	0.363257	0.199797	0.175641	0.0734521	0.0570863	0.0532951	0.0365115	0.270654	0.137792	0.0841765	0.0487589	0.0511025	0.0394749	0.0232917
223		0.427142	0.261986	0.159592	0.0853075	0.0772485	0.0601885	0.0354737	1.40583	1.11998	0.694416	0.551588	0.388501	0.240203	0.151748	0.619051	0.241388	0.204392	0.133094	0.147452	0.0943904	0.0608439	0.82694	0.565052	0.471838	0.310668	0.203174	0.164327	0.0997594	0.558205	0.406717	0.314037	0.249832	0.170735	0.127569	0.0761917
224		0.309004	0.177169	0.0984424	0.0841181	0.0586374	0.0503715	0.021425	2.37403	1.33995	1.3752	0.746996	0.454602	0.333544	0.266734	0.767651	0.32823	0.242106	0.14686	0.105783	0.0801406	0.0456293	1.25172	0.418242	0.325487	0.24352	0.151477	0.120582	0.071054	0.891284	0.343712	0.262054	0.203659	0.125706	0.093924	0.0553511
225		0.628572	0.27692	0.158388	0.116571	0.0621409	0.0598464	0.0322209	3.85129	3.91846	0.737738	0.690028	0.401183	0.187745	0.283093	0.787942	0.386439	0.352562	0.216084	0.169567	0.124353	0.0873305	0.65199	0.324653	0.254675	0.211009	0.159985	0.102376	0.0805642	0.675833	0.275266	0.216676	0.205639	0.172049	0.114197	0.0805111
226		0.351561	0.184117	0.100813	0.0634976	0.042675	0.0364076	0.0227928	3.98892	2.62749	4.15694	3.69849	1.41927	0.888296	0.448241	0.371101	0.171233	0.106462	0.0771898	0.0576272	0.0452798	0.023986	0.254559	0.13703	0.0763998	0.046639	0.0332311	0.034406	0.0247103	0.262232	0.133403	0.0750819	0.0364546	0.0315354	0.0245963	0.0169636
227		0.162777	0.0921171	0.0471155	0.0385726	0.0281966	0.0169092	0.00707109	2.05811	1.31443	0.848798	0.70123	0.361758	0.214084	0.148504	0.211191	0.099629	0.0846245	0.0567345	0.0369331	0.0296815	0.0195152	0.548657	0.277081	0.1618	0.086964	0.0658742	0.0487784	0.0299268	0.155552	0.0646165	0.0729604	0.0327689	0.0284638	0.0226676	0.0162259
228		0.436291	0.293119	0.12148	0.109562	0.0823176	0.0643529	0.0404942	2.90976	1.99814	1.29836	0.660196	0.437016	0.472197	0.261526	0.210364	0.143018	0.0784303	0.0592478	0.038922	0.0314122	0.0171188	0.113414	0.0563438	0.0390293	0.0383318	0.0192602	0.0151639	0.0138084	0.129218	0.0645224	0.0424075	0.0306059	0.0155522	0.0116757	0.0093585
229		0.142555	0.0821815	0.0702296	0.0436903	0.0292915	0.0178213	0.00885814	11.5593	1.07352	0.823365	0.489585	0.459531	0.452481	0.281029	0.18497	0.142345	0.10577	0.0729706	0.0441625	0.0343665	0.0183188	0.125512	0.0952741	0.0514287	0.0342947	0.0322901	0.0219597	0.0164496	0.105236	0.0848735	0.0450007	0.0426864	0.0357778	0.0250422	0.0163579
230		0.31471	0.0866622	0.100733	0.0653837	0.057983	0.0332651	0.019673	4.38289	3.3186	138.882	2.31254	1.70219	1.07865	0.640102	0.333905	0.178827	0.115229	0.082334	0.0738523	0.0521747	0.028216	0.797238	0.410188	0.275743	0.197306	0.0931193	0.0808663	0.0594036	0.651476	0.346517	0.220844	0.150305	0.0578608	0.0540593	0.0478193
231		0.14733	0.0905182	0.0763036	0.0654443	0.0585771	0.0310791	0.0149586	1.50087	0.526392	0.430595	0.280644	0.271521	0.185215	0.0861831	0.339116	0.159272	0.0963713	0.0664956	0.0699526	0.0432831	0.0331746	0.278167	0.126609	0.0701378	0.0352537	0.0424792	0.0222349	0.0260706	0.238874	0.138998	0.0733803	0.0406562	0.0383697	0.0224148	0.0206353
232		0.545855	0.228429	0.151922	0.128341	0.0684503	0.0480191	0.0384761	7.03996	2.3462	1.12224	0.910165	1.00334	0.440789	0.379984	0.391096	0.206335	0.151454	0.0914199	0.0744593	0.0483758	0.0249472	0.384859	0.17304	0.095031	0.0606759	0.0466028	0.0291012	0.0123062	0.313705	0.187761	0.126149	0.102922	0.066567	0.0513458	0.0233374
233		0.516608	0.200564	0.122509	0.080121	0.06941	0.0551538	0.040302	4.38409	2.59784	3.78681	2.87836	3.60346	1.38729	1.57265	0.585919	0.306884	0.292669	0.225141	0.135884	0.098123	0.0712909	0.398407	0.274432	0.178434	0.12738	0.0739829	0.0416435	0.0331711	0.417377	0.270381	0.217049	0.142084	0.0981698	0.0434643	0.0363755
234		0.337357	0.069952	0.0442153	0.0318963	0.0311231	0.0157337	0.00990065	1.06913	0.545614	0.451304	0.251845	0.1919	0.157621	0.134262	0.55212	0.185805	0.172397	0.169613	0.0803969	0.0863724	0.0738223	0.461042	0.381182	0.261682	0.159592	0.120287	0.0971287	0.0695378	0.385021	0.284128	0.197367	0.12165	0.100718	0.089948	0.0557119
235		0.278739	0.131221	0.0992019	0.061653	0.0424917	0.0310399	0.0198428	1.75795	3.75892	13.3691	5.72053	2.41785	0.890637	0.433279	0.559573	0.279841	0.147012	0.218307	0.154875	0.0832393	0.0764888	0.580678	0.290317	0.214491	0.189827	0.156378	0.139525	0.0578672	0.472472	0.271782	0.211545	0.165292	0.140567	0.118532	0.0498262
236		0.200537	0.0701238	0.0502031	0.0265162	0.0247419	0.0168235	0.0153659	0.556911	0.357801	0.302522	0.217961	0.137184	0.0787082	0.0810671	0.54559	0.315221	0.156213	0.121466	0.0733797	0.0441255	0.0380234	0.316072	0.212882	0.198549	0.121697	0.108515	0.0811193	0.0357946	0.310376	0.175669	0.162526	0.101529	0.0873767	0.0681167	0.0274382
237		0.139392	0.0779923	0.0476354	0.0312323	0.0196079	0.017765	0.00945851	184.353	1.66229	1.02683	0.702157	0.570645	0.457173	0.389893	0.285206	0.164783	0.129751	0.093735	0.0688616	0.064917	0.0346278	0.324969	0.191368	0.153415	0.118894	0.0876021	0.051355	0.034688	0.195292	0.162437	0.121051	0.0878516	0.0633625	0.0396187	0.0259525
238		0.394143	0.244063	0.145695	0.0749649	0.0683875	0.0556734	0.0333617	1.64981	0.84434	0.388548	0.367976	0.257416	0.170933	0.103112	0.600809	0.235785	0.198571	0.127971	0.14264	0.0918425	0.0587189	0.734252	0.499721	0.326294	0.253469	0.188754	0.13954	0.0809402	0.551066	0.439551	0.283279	0.250603	0.17516	0.134276	0.0781905
239		0.284427	0.161212	0.0902153	0.076275	0.0554233	0.047644	0.020706	1.64664	0.836642	0.6877	0.420102	0.251943	0.238019	0.148383	0.72378	0.309659	0.220471	0.136043	0.101809	0.0762593	0.0435568	1.12838	0.417175	0.339748	0.225162	0.128482	0.0992833	0.0626304	0.903253	0.337653	0.287316	0.185844	0.104008	0.0745829	0.047276
240		0.613627	0.263881	0.148295	0.108557	0.0591255	0.0564155	0.0308495	2.76571	2.44002	0.964613	0.827886	0.547459	0.296178	0.242561	0.777281	0.374233	0.346286	0.213615	0.1656	0.124373	0.0853853	0.573497	0.315651	0.210501	0.21569	0.198322	0.117862	0.0757519	0.562852	0.252319	0.202896	0.204649	0.193809	0.120478	0.0781995
241		0.289824	0.150845	0.0807979	0.0498042	0.031954	0.032082	0.0198873	0.762955	0.358696	0.232201	0.145179	0.102482	0.0914739	0.0503596	0.316101	0.15261	0.0871922	0.0614575	0.0475095	0.0378197	0.0203001	0.507143	0.272759	0.148444	0.109393	0.091083	0.0696734	0.0304397	0.364374	0.169585	0.106888	0.074726	0.0498198	0.0362654	0.0241018
242		0.146627	0.075876	0.0448434	0.0336442	0.0241115	0.0147425	0.00559943	0.683546	0.40522	0.210262	0.142991	0.120117	0.111107	0.0474307	0.194937	0.0890435	0.0764318	0.0520952	0.0351884	0.0280495	0.0184612	11.2298	1.67098	0.865954	0.635532	0.421016	0.346459	0.179454	0.137194	0.0969105	0.0574778	0.0321712	0.0210626	0.0200377	0.0157892
243		0.370663	0.249645	0.104816	0.093142	0.0702871	0.0537536	0.0332177	0.616013	0.328124	0.146497	0.0812405	0.0820374	0.0625562	0.047619	0.142493	0.0905551	0.060085	0.0365855	0.0252755	0.0221333	0.0136344	0.273525	0.143056	0.0870209	0.0712854	0.0453091	0.0374655	0.0211116	0.132823	0.0813203	0.0509453	0.0359962	0.0324845	0.0196817	0.0111972
244		0.130454	0.0718445	0.06355	0.0394029	0.0265509	0.0163903	0.00865087	1.64382	1.44491	0.660155	0.449497	0.389844	0.241812	0.164448	0.166266	0.133427	0.100593	0.0688443	0.0413467	0.0329079	0.0172725	0.27651	0.185786	0.0911883	0.0690542	0.0440584	0.0386077	0.0257457	0.183117	0.143829	0.107526	0.0823066	0.0538507	0.0406178	0.0262848
245		0.301137	0.0843721	0.0947072	0.061085	0.0579839	0.031671	0.0189506	1.15577	0.902107	0.523612	0.393629	0.288011	0.197506	0.0989036	0.321579	0.174024	0.111852	0.0802358	0.0724123	0.0507786	0.0275837	1.07341	0.327753	0.328878	0.233587	0.150118	0.0783492	0.0449226	0.392875	0.227086	0.185763	0.114718	0.0839786	0.045575	0.0253277
246		0.133151	0.0833762	0.0668032	0.0599258	0.0548639	0.0292269	0.0136014	4.33732	1.37088	0.677904	0.349801	0.215743	0.17481	0.108899	0.324461	0.146523	0.0907382	0.0641575	0.067489	0.0405819	0.0310322	0.417225	0.17333	0.117477	0.0620867	0.0565101	0.0385251	0.0340756	0.407082	0.190843	0.11696	0.0741552	0.0597937	0.0405883	0.0372643
247		0.491766	0.226541	0.145239	0.122182	0.0681135	0.0476802	0.0367352	4.14499	2.51022	1.19186	0.798892	0.931669	0.467223	0.348307	0.336031	0.210069	0.142922	0.0962758	0.0761662	0.0513902	0.0239512	0.441544	0.201345	0.149403	0.0924101	0.079906	0.0326351	0.0381239	0.376734	0.215429	0.155658	0.105331	0.0884114	0.0617893	0.0300342
248		0.488527	0.188685	0.115297	0.0765158	0.0666869	0.0536213	0.0390992	2.1337	2.08204	2.23989	2.98736	13.6156	18.0763	2.43234	0.544979	0.297027	0.280532	0.212303	0.130681	0.092526	0.0680878	0.548226	0.311091	0.16744	0.141664	0.0891757	0.0753093	0.0346096	0.473647	0.268224	0.154221	0.139712	0.0803989	0.0687552	0.0420548
249		0.304908	0.0691324	0.0437669	0.0280639	0.0250474	0.0139103	0.00816019	3.73972	6.73512	3.9732	4.92817	15.2582	2.58295	11.1686	0.540267	0.187393	0.165767	0.166019	0.0784362	0.0825881	0.0718164	0.380475	0.288798	0.12216	0.114758	0.0795729	0.0642818	0.0644086	0.475534	0.290412	0.136083	0.125032	0.08168	0.0728093	0.0648373
250		0.246947	0.107834	0.0901719	0.0570067	0.0368483	0.0265139	0.0171143	21.5242	203.465	14.919	2.8013	2.49014	7.0864	5.88509	0.528131	0.257561	0.14295	0.205482	0.144208	0.0795695	0.0727524	0.651727	0.410768	0.195188	0.193464	0.135949	0.0749827	0.0665323	0.562288	0.338807	0.162252	0.192197	0.117335	0.0847039	0.0659565
251		0.165326	0.0516397	0.0372442	0.0229468	0.018177	0.012451	0.0117349	0.893737	0.355905	0.14191	0.138989	0.0712949	0.0512727	0.0412698	0.482348	0.27597	0.137776	0.107385	0.0666988	0.0396409	0.0349271	0.789672	0.325764	0.225196	0.153248	0.0990209	0.0569464	0.0401084	0.590168	0.267945	0.166251	0.122658	0.0818197	0.0437539	0.0336633
252		0.0964367	0.0379859	0.0246403	0.016768	0.0110134	0.0101282	0.0068543	15.7467	2.68688	3.73872	2.06645	0.667657	0.478138	0.285305	0.253813	0.149681	0.11895	0.0884002	0.0649432	0.0601644	0.0311039	0.331986	0.16563	0.10449	0.0540679	0.0463232	0.0382967	0.0381278	0.203646	0.1734	0.071185	0.0548421	0.0554149	0.0441463	0.0341763
253		0.37729	0.22802	0.130598	0.0660907	0.0598198	0.0501198	0.0310773	3.02319	2.81083	0.885249	0.526889	0.401426	0.35066	0.22806	0.578503	0.228926	0.189747	0.122036	0.136059	0.0881853	0.0561213	0.889393	0.326978	0.19291	0.127891	0.139223	0.100442	0.0549302	0.66351	0.294886	0.205034	0.111916	0.130689	0.0943933	0.0595862
254		0.25825	0.142213	0.0811029	0.0703015	0.0526733	0.0441346	0.019692	1.69787	0.659673	0.507584	0.295198	0.252614	0.129102	0.130452	0.667468	0.284856	0.196577	0.123278	0.0947686	0.0715562	0.0404982	0.565559	0.391171	0.243853	0.168602	0.115917	0.087566	0.0359037	0.681967	0.339154	0.191198	0.131825	0.103074	0.0723515	0.0304582
255		0.604783	0.252169	0.140456	0.102526	0.0575257	0.0541518	0.0301088	2.46967	5.11582	2.5523	5.38126	1.78121	3.90171	0.645495	0.762254	0.361454	0.338169	0.20976	0.161466	0.123487	0.0835744	0.946187	0.337892	0.334631	0.242083	0.191822	0.122779	0.0723122	0.874123	0.367708	0.36067	0.244586	0.174774	0.117406	0.0707364
256		0.261948	0.137994	0.0734932	0.0452286	0.0293702	0.0310797	0.0194482	0.678091	0.369141	0.225608	0.171837	0.0966116	0.0715654	0.0454593	0.294153	0.144753	0.079654	0.0545571	0.0435466	0.0346909	0.0188681	0.982903	0.3996	0.453806	0.332855	0.252314	0.175739	0.0939978	0.363347	0.207977	0.187068	0.119652	0.0707282	0.0655383	0.0324542
257		0.13043	0.0690416	0.0501429	0.0342821	0.0238853	0.0156888	0.0056991	0.617551	0.413406	0.184519	0.12914	0.107395	0.11531	0.0517716	0.188979	0.08413	0.0730688	0.0501207	0.034522	0.0276364	0.0182944	2.24265	2.8785	1.57026	0.869251	0.517472	0.420454	0.250509	0.630584	0.188588	0.158699	0.136695	0.113619	0.0793563	0.0413137
258		0.346766	0.231755	0.0981654	0.0867078	0.0657493	0.0497093	0.0307045	0.608381	0.401758	0.157215	0.11083	0.100405	0.0713927	0.0457774	0.126471	0.0776953	0.0548287	0.0304115	0.0214055	0.0197334	0.0128906	0.857046	0.399806	0.254922	0.199685	0.151981	0.0983106	0.0479563	0.363258	0.247258	0.137127	0.100722	0.0889629	0.0603737	0.0350109
259		0.125833	0.0665129	0.0599734	0.037468	0.0256758	0.0159296	0.00877464	1.79077	1.53803	0.928175	0.591661	0.518644	0.332905	0.163609	0.158033	0.131006	0.0984225	0.0669846	0.0404113	0.0321922	0.0169109	0.518104	0.321499	0.192821	0.123133	0.11047	0.0905019	0.0528627	0.326173	0.19644	0.14093	0.107352	0.0875788	0.0576633	0.0395083
260		0.297109	0.09172	0.0932583	0.0624682	0.0598592	0.0319239	0.0189527	1.28505	0.91711	0.587127	0.407651	0.27497	0.217183	0.107554	0.317315	0.173024	0.111612	0.0801393	0.0720632	0.0505899	0.0278743	2.38862	1.19306	0.957418	0.530262	0.382183	0.163904	0.104901	0.807586	0.415376	0.389424	0.211257	0.178232	0.117748	0.0566554
261		0.128352	0.0802787	0.0624393	0.0574992	0.0527043	0.028227	0.0130278	5.79596	1.76645	0.831732	0.448166	0.250554	0.233978	0.140626	0.319198	0.141858	0.0882895	0.0631785	0.0663073	0.0393195	0.0300301	1.03453	0.337505	0.231306	0.193757	0.125947	0.0715982	0.0396374	0.567334	0.196363	0.174022	0.135826	0.0847538	0.0545607	0.0366271
262		0.469741	0.226586	0.141707	0.119537	0.068254	0.0478004	0.0359625	2.23184	1.99539	0.995043	0.680535	0.751655	0.433789	0.290455	0.320486	0.212988	0.142533	0.100196	0.0777467	0.0530628	0.0243795	0.688127	0.300009	0.149549	0.106375	0.0865763	0.0612156	0.0386209	0.381458	0.180523	0.118729	0.087196	0.0696019	0.0472486	0.021031
263		0.475067	0.183086	0.112081	0.07516	0.0657489	0.0530877	0.038673	2.30795	1.4955	1.5543	1.98354	2.69122	1.45014	0.923224	0.528531	0.29269	0.275107	0.206429	0.12846	0.0897547	0.066397	0.542159	0.147009	0.153914	0.119381	0.106013	0.0553007	0.0369052	0.342106	0.20752	0.139792	0.0988156	0.075894	0.0417503	0.031833
264		0.291394	0.0710907	0.0445676	0.0266823	0.0219132	0.0141304	0.00761908	26.6343	3.39126	3.78157	10.4044	14.1567	4.15547	29.487	0.532935	0.187191	0.162181	0.16376	0.0774103	0.0805607	0.0701989	0.772571	0.437538	0.317999	0.244622	0.192888	0.124267	0.105222	0.665486	0.385486	0.277101	0.213829	0.181516	0.118388	0.0928205
265		0.226268	0.0998978	0.0865804	0.055344	0.0354749	0.0248229	0.0159207	2.74359	2.22481	1.49426	0.962774	0.777567	0.599789	0.384782	0.509453	0.245644	0.140099	0.197518	0.138245	0.0765438	0.0702453	1.17725	0.53683	0.328661	0.380038	0.297904	0.184719	0.185026	0.759991	0.356993	0.242312	0.260544	0.191047	0.139285	0.100121
266		0.157128	0.0542821	0.0355251	0.0252843	0.0154566	0.0125918	0.0105226	1.02953	0.307478	0.179882	0.131809	0.090633	0.0706323	0.0459565	0.455045	0.259786	0.129051	0.101626	0.0640726	0.037889	0.0334562	0.905257	0.370352	0.296673	0.193988	0.138599	0.0605393	0.0641267	0.697723	0.243205	0.201658	0.148433	0.100982	0.0640996	0.0610804
267		0.0871252	0.0316454	0.0279237	0.017073	0.0116795	0.00937157	0.00669081	2.88276	1.03693	1.18719	0.715321	0.323423	0.260893	0.117512	0.24192	0.14334	0.114204	0.0862298	0.0630082	0.058103	0.0296631	1.1404	0.748843	0.502359	0.375767	0.234099	0.165365	0.104809	0.509414	0.316259	0.211653	0.129091	0.0861363	0.0552	0.0332884
268		0.383921	0.218965	0.120449	0.0595783	0.0537749	0.0452749	0.0283568	15.4417	1.92593	3.21574	1.00347	0.54105	0.972605	0.695397	0.568293	0.225316	0.185339	0.118843	0.132325	0.0860547	0.0545044	0.883663	0.495763	0.380463	0.220939	0.151255	0.0959738	0.0756184	0.474794	0.456557	0.344772	0.194722	0.117163	0.0756734	0.0754109
269		0.239939	0.129171	0.0731109	0.0680672	0.0513358	0.0410555	0.0185678	1.46741	1.10349	0.555697	0.307074	0.388035	0.21989	0.180529	0.637509	0.271504	0.185783	0.116857	0.0910142	0.069281	0.038995	1.02051	0.923442	0.476477	0.28854	0.213659	0.154763	0.106313	0.473162	0.428602	0.224607	0.186513	0.139343	0.0950634	0.0632829
270		0.608006	0.245771	0.136819	0.0998509	0.056993	0.0531308	0.0300349	2.28853	3.18729	1.79392	1.64593	1.23761	1.05398	0.406108	0.752553	0.353917	0.333851	0.207337	0.159432	0.122883	0.0827913	1.52361	0.548535	0.388242	0.25296	0.198182	0.115323	0.0837866	1.34133	0.450622	0.349849	0.263619	0.178034	0.115728	0.0719612
271		0.272213	0.151228	0.0797893	0.0480205	0.0314078	0.0321279	0.0210113	2.13478	1.87948	5.44657	3.42436	1.8211	1.34012	0.911245	0.316903	0.151761	0.0890014	0.0607786	0.0480588	0.0369059	0.0199969	14.0298	3.25174	1.31801	0.728844	0.628022	0.406881	0.233326	2.39263	1.16065	1.1903	0.73192	0.779319	0.391763	0.25599
272		0.123494	0.0764274	0.0552736	0.0355103	0.0264281	0.0177759	0.00775598	1.47022	0.870373	0.43968	0.342405	0.189756	0.131159	0.0859671	0.197681	0.0882572	0.0782442	0.0530491	0.0356702	0.0288797	0.0193593	0.61243	0.293625	0.275415	0.236019	0.0944969	0.0900705	0.0513427	0.710576	0.328663	0.314137	0.26955	0.138241	0.113647	0.0509594
273		0.371106	0.245765	0.103519	0.0922	0.0701223	0.0533234	0.0334091	2.46309	14.3765	68.0953	4.41084	1.50216	0.844073	0.456413	0.141749	0.0920182	0.0586134	0.0361573	0.0245006	0.0216637	0.0139013	1.93093	1.48223	0.894982	0.988917	0.816124	0.61678	0.300199	1.80518	4.77199	27.7516	2.44551	1.72126	1.03241	0.632707
274		0.130864	0.0680262	0.0609176	0.0386764	0.0269735	0.0165455	0.0092129	3.11682	4.07147	7.09504	11.1568	2.33285	2.40583	0.812352	0.166005	0.135682	0.0996895	0.0682619	0.0417964	0.0327876	0.0175407	1.28349	0.470144	0.340209	0.184627	0.164425	0.167126	0.0885533	2.29267	0.92255	0.62147	0.328277	0.314717	0.278888	0.174103
275		0.30667	0.108401	0.0995718	0.0699514	0.0623135	0.0342361	0.0200394	3.44562	2.44287	1.98772	1.99349	0.977484	0.898291	0.687845	0.323268	0.177213	0.116073	0.0832264	0.0732934	0.0524016	0.0294551	1.32457	0.473779	0.47075	0.387221	0.303531	0.207688	0.109278	0.739815	0.396739	0.376791	0.303601	0.247124	0.150829	0.0888289
276		0.131739	0.0814565	0.0646559	0.0585609	0.0531597	0.0283878	0.0133797	4.43813	1.47343	1.2202	0.864156	0.746039	0.696384	0.455792	0.327756	0.147535	0.0905202	0.0638381	0.0672725	0.0403331	0.0308374	1.47013	0.909474	0.570218	0.493212	0.307037	0.201106	0.139046	2.09981	2.79807	1.46364	1.30108	0.729179	0.485147	0.323872
277		0.488643	0.228112	0.142822	0.121057	0.0684228	0.0482134	0.036606	6.08378	2.25548	1.01693	0.845445	0.977521	1.12283	0.512403	0.338805	0.209665	0.144816	0.0978412	0.076547	0.0520455	0.0245207	1.50872	0.757829	0.261789	0.178288	0.180732	0.118422	0.0591331	0.647155	0.416925	0.189221	0.119319	0.100335	0.0759857	0.0384785
278		0.48447	0.188074	0.115093	0.0766238	0.0668041	0.0538639	0.0393287	5.7492	7.74445	2.0417	3.24889	2.12011	1.23656	1.21467	0.549053	0.297901	0.280482	0.212088	0.130787	0.0927552	0.0679837	1.47834	0.489959	0.318803	0.19856	0.165226	0.132216	0.0996894	0.772273	0.358492	0.20768	0.120458	0.0751889	0.0596735	0.0368864
279		0.301035	0.0719604	0.0434054	0.0265695	0.0221965	0.0146274	0.00776736	11.7369	1.91825	2.71993	11.9203	4.8057	46.8299	5.48569	0.546383	0.188626	0.16731	0.166607	0.0804024	0.0834774	0.0722052	1.78642	0.872024	0.76641	0.384899	0.199606	0.186107	0.115836	2.98634	1.37757	1.77746	1.03968	0.402565	0.423547	0.21296
280		0.226248	0.112486	0.0890215	0.0580472	0.0390919	0.0264869	0.0171285	2.33534	1.82253	1.21629	0.716546	0.837267	0.750994	0.603234	0.52465	0.258024	0.139621	0.204052	0.143792	0.0793741	0.0725978	1.88857	0.875349	0.870663	0.63699	0.574629	0.41607	0.18066	6.64555	4.07373	5.20441	13.9893	7.49065	11.525	1.14936
281		0.179726	0.0615715	0.0376924	0.0280026	0.0180737	0.0158761	0.0116868	25.1034	5.77053	1.25834	0.802371	0.735884	0.446032	0.400071	0.487933	0.278301	0.136138	0.10787	0.0681464	0.0402798	0.0351032	1.71067	0.556665	0.322425	0.156065	0.119967	0.114049	0.0814436	1.25566	0.547143	0.297187	0.194744	0.133447	0.0784189	0.063496
282		0.0986065	0.0456593	0.0302572	0.0180236	0.0147521	0.0126772	0.00776448	21.9499	4.631	1.42674	0.935581	0.717945	0.442223	0.213111	0.255967	0.149481	0.117378	0.0873814	0.0643362	0.0598637	0.0312268	0.887828	0.358377	0.198893	0.175524	0.140298	0.11585	0.0677598	1.28526	0.503148	0.265752	0.174888	0.172985	0.143834	0.103386
283		0.41687	0.222287	0.120919	0.0579296	0.0523447	0.0430681	0.0256644	4.28877	0.891203	0.606387	0.295023	0.307626	0.275325	0.157144	0.583839	0.22907	0.190737	0.121396	0.135325	0.0878105	0.0551986	2.14002	0.622312	0.337814	0.201342	0.214973	0.141772	0.0960608	3.60022	1.10818	0.659281	0.418689	0.347558	0.204586	0.124978
284		0.239443	0.128848	0.0680176	0.0697374	0.0519187	0.0398275	0.017929	2.24097	1.26442	1.35735	0.634663	0.354612	0.271723	0.150897	0.655132	0.282036	0.196424	0.122574	0.0958741	0.072282	0.0410463	12.4171	1.07816	0.534472	0.468333	0.535516	0.292614	0.179616	1.66236	1.20186	0.657334	0.36453	0.379489	0.330215	0.237544
285		0.625375	0.247537	0.138626	0.101483	0.0570649	0.0532509	0.0305464	1.70788	1.36494	0.94651	0.640042	0.383066	0.273469	0.26485	0.757424	0.357054	0.338486	0.209439	0.161427	0.123959	0.0839729	5.66457	1.00857	0.941381	0.606123	0.69931	0.328857	0.316976	2.7824	0.748411	0.639628	0.401147	0.394523	0.20719	0.182566
286		0.319788	0.190223	0.100871	0.060646	0.0399164	0.0359718	0.0240808	0.828414	0.439097	0.277109	0.170226	0.125683	0.102115	0.0606494	0.37124	0.170512	0.111305	0.0768192	0.0576257	0.0429653	0.0230189	0.785071	0.404882	0.28896	0.211829	0.164482	0.105149	0.0693303	0.46355	0.180703	0.110132	0.0834703	0.0634712	0.036174	0.0274718
287		0.170962	0.0960216	0.0642245	0.041735	0.0331344	0.0219808	0.0117987	0.695626	0.383212	0.219169	0.158639	0.124532	0.10023	0.0396855	0.219053	0.100808	0.0894074	0.05899	0.0381148	0.0314534	0.0214585	0.823508	0.808517	0.416838	0.214182	0.141202	0.139373	0.162368	0.442963	0.22153	0.181025	0.111423	0.0643553	0.0475569	0.0361498
288		0.432542	0.284412	0.118413	0.10691	0.0812592	0.062831	0.0403473	0.652895	0.292708	0.185709	0.0905588	0.0777302	0.0658111	0.05744	0.211346	0.142232	0.0756515	0.0580631	0.0376027	0.0301147	0.0178804	0.797096	0.429657	0.286361	0.193164	0.107521	0.0729941	0.0507633	0.30609	0.180962	0.122421	0.101151	0.0711991	0.0482076	0.0309819
289		0.1434	0.0761717	0.066035	0.0428384	0.0302072	0.0180468	0.00977342	1.71292	1.47215	0.947343	0.684528	0.56678	0.32866	0.226224	0.188119	0.14557	0.103871	0.0721776	0.0448946	0.0342345	0.0188832	0.59114	0.249053	0.232042	0.150023	0.10581	0.0868616	0.0479847	0.388775	0.147326	0.166075	0.109145	0.0709703	0.0646806	0.0299818
290		0.327142	0.126925	0.109956	0.0787008	0.0649626	0.0379853	0.0223132	1.12686	0.873072	0.421966	0.318352	0.287851	0.178209	0.0971734	0.338856	0.184894	0.123389	0.0884908	0.0753654	0.0555487	0.0320823	3.09022	9.54303	8.01571	4.99328	3.22741	1.91747	3.20176	0.46944	0.294009	0.24415	0.124601	0.100191	0.0721498	0.0361182
291		0.143949	0.0886376	0.0724966	0.0624646	0.0555758	0.0296364	0.0146199	2.62132	1.16314	0.595312	0.310971	0.227352	0.158263	0.0959522	0.346088	0.160257	0.096395	0.0657224	0.0691743	0.0425157	0.0326265	0.624678	0.314641	0.245955	0.143855	0.109786	0.0823541	0.0459483	0.554525	0.278792	0.169704	0.0915616	0.0733752	0.0686962	0.0420627
292		0.5348	0.232268	0.147725	0.125929	0.0689469	0.0491461	0.0381968	3.7498	1.87871	1.19042	0.732041	0.670009	0.320751	0.260088	0.398979	0.206517	0.154002	0.0933041	0.074657	0.0494437	0.0260183	0.50881	0.463187	0.146045	0.134716	0.109908	0.0513532	0.0424224	0.345523	0.195273	0.118194	0.0660299	0.0683224	0.040424	0.0283536
293		0.508266	0.199739	0.121965	0.0803331	0.069419	0.0555378	0.0406546	2.43494	3.69635	3.66147	5.01482	12.7877	4.08391	28.8017	0.591372	0.307575	0.292228	0.224023	0.135999	0.0984282	0.0710713	0.477961	0.316999	0.183465	0.135316	0.105937	0.0846261	0.0400822	0.364887	0.259291	0.163742	0.135515	0.0859314	0.060636	0.0381343
294		0.328767	0.0710144	0.0412528	0.0266649	0.0250442	0.0154055	0.00842067	4.81225	7.11014	2.8739	2.08711	4.61354	1.24311	5.30573	0.564719	0.189221	0.174674	0.171006	0.0853633	0.0883704	0.0755296	0.508724	0.341133	0.294238	0.243378	0.198461	0.10952	0.0927523	0.456048	0.309146	0.231344	0.211294	0.144643	0.0821469	0.0710864
295		0.246525	0.13667	0.0977264	0.0632929	0.046131	0.0308958	0.0203464	3.40147	7.53132	4.099	4.33765	1.70086	0.965007	0.570337	0.558415	0.28489	0.14034	0.216737	0.154924	0.0841593	0.0775208	1.05433	0.729732	0.514483	0.348597	0.29898	0.19111	0.0685593	0.805881	0.591294	0.374481	0.27425	0.215189	0.149209	0.0570869
296		0.228606	0.0719449	0.0398746	0.0298272	0.0251096	0.0206106	0.0150795	0.654622	0.264195	0.173184	0.144885	0.0981753	0.049012	0.050165	0.551161	0.319937	0.152537	0.120265	0.0748357	0.045066	0.0382785	0.824617	0.501649	0.333961	0.268324	0.166472	0.136412	0.0620939	0.494814	0.25758	0.206611	0.155914	0.126558	0.0703039	0.0396162
297		0.147222	0.082737	0.0473514	0.0305643	0.0250825	0.022093	0.0113014	9.16646	1.26016	0.882344	0.618847	0.300835	0.191009	0.12764	0.287968	0.162735	0.125727	0.0909457	0.067361	0.0642886	0.0349025	1.45651	0.902888	0.513211	0.414494	0.215041	0.161802	0.119042	0.4538	0.190131	0.155403	0.133996	0.0842552	0.0585768	0.0441566
298		0.462339	0.235918	0.130955	0.063392	0.0558757	0.0436734	0.0238899	2.27767	0.884264	0.57888	0.346113	0.272993	0.217935	0.121394	0.613542	0.238704	0.200834	0.127753	0.141527	0.0914938	0.0572338	1.01992	0.489368	0.406804	0.234313	0.187765	0.15609	0.0764541	0.599996	0.333324	0.278774	0.212953	0.180775	0.143938	0.070006
299		0.258022	0.14011	0.0673968	0.0748027	0.0540008	0.0405602	0.0181284	1.91375	0.796784	0.589811	0.302739	0.178674	0.108577	0.105037	0.692259	0.303503	0.217604	0.134767	0.104542	0.0780438	0.0448054	0.995572	0.568363	0.397543	0.270809	0.1763	0.162964	0.0692136	1.02434	0.477365	0.336299	0.21849	0.137281	0.118384	0.0555292
300		0.656089	0.255837	0.145083	0.106718	0.0583347	0.0546366	0.0315013	5.84619	39.916	14.6257	3.30436	16.2088	1.99631	3.72128	0.768001	0.365974	0.346501	0.213078	0.16523	0.125595	0.0862333	0.972247	0.374088	0.357318	0.277763	0.216788	0.129754	0.0845902	0.77796	0.420429	0.35637	0.263451	0.204188	0.121574	0.0750464
301		0.384341	0.236433	0.128757	0.0808009	0.0532923	0.0425293	0.0277329	0.629702	0.355945	0.221727	0.164925	0.0787865	0.0611907	0.0429646	0.427728	0.191855	0.134827	0.0939321	0.0664533	0.0496197	0.0262944	0.9756	0.68152	0.409242	0.344645	0.243714	0.184766	0.101064	0.363347	0.207977	0.187068	0.119652	0.0707282	0.0655383	0.0324542
302		0.29476	0.122075	0.079818	0.0580819	0.0447835	0.029695	0.0179126	0.552642	0.392186	0.142401	0.125569	0.108399	0.111245	0.0506444	0.244026	0.116196	0.101224	0.0648468	0.0408221	0.0347239	0.0239858	1.80455	4.92851	1.26333	0.669016	0.492766	0.394151	0.224217	0.630584	0.188588	0.158699	0.136695	0.113619	0.0793563	0.0413137
303		0.499669	0.32694	0.136117	0.12376	0.0940291	0.0742965	0.0492641	0.581174	0.407033	0.167613	0.130828	0.102433	0.0664241	0.0422412	0.373519	0.235705	0.111702	0.100489	0.0629948	0.047599	0.0269502	0.6543	0.446982	0.244939	0.191252	0.101532	0.0859607	0.0481328	0.363258	0.247258	0.137127	0.100722	0.0889629	0.0603737	0.0350109
304		0.159249	0.0884674	0.0736851	0.0486111	0.0345	0.0199883	0.010329	1.41579	1.45513	0.922435	0.603922	0.47375	0.272329	0.159902	0.217041	0.159016	0.110143	0.0778268	0.0487554	0.0359423	0.0205457	0.459352	0.285019	0.177347	0.110106	0.089151	0.0769259	0.0558311	0.326173	0.19644	0.14093	0.107352	0.0875788	0.0576633	0.0395083
305		0.345637	0.140901	0.119025	0.0849414	0.0672426	0.04155	0.024614	1.35763	0.918954	0.587578	0.406618	0.274515	0.22602	0.11091	0.361167	0.19233	0.130137	0.0937395	0.0771519	0.0587494	0.0350337	2.45468	1.09672	1.13307	0.813947	0.594145	0.33042	0.135676	0.807586	0.415376	0.389424	0.211257	0.178232	0.117748	0.0566554
306		0.163958	0.101162	0.0838084	0.0682936	0.0587823	0.0315877	0.0165628	3.7311	1.91428	0.898177	0.552893	0.293856	0.276002	0.1467	0.369965	0.176137	0.103424	0.0689299	0.0709553	0.0447036	0.0344494	1.20668	0.387655	0.354378	0.262196	0.165639	0.107279	0.0623118	0.567334	0.196363	0.174022	0.135826	0.0847538	0.0545607	0.0366271
307		0.572919	0.235445	0.152975	0.131048	0.0697599	0.0501195	0.0395898	1.31794	1.48906	0.742363	0.514745	0.531306	0.3452	0.219165	0.477194	0.208119	0.168298	0.0917941	0.0754239	0.0481146	0.0300364	0.610813	0.296472	0.196447	0.122977	0.0937798	0.0563555	0.0390789	0.381458	0.180523	0.118729	0.087196	0.0696019	0.0472486	0.021031
308		0.53243	0.211939	0.128847	0.0849834	0.072665	0.0573354	0.0420607	1.93584	1.23179	1.17742	0.857236	0.767657	0.522566	0.416307	0.631737	0.315083	0.303512	0.234156	0.141238	0.102549	0.0730524	0.44041	0.161506	0.15725	0.0862075	0.0812634	0.0525843	0.0254222	0.342106	0.20752	0.139792	0.0988156	0.075894	0.0417503	0.031833
309		0.364049	0.0709975	0.0406844	0.0274918	0.0291167	0.0171072	0.00985382	4.14244	2.75535	3.09749	4.35692	12.9932	3.85168	5.77837	0.574452	0.185573	0.178769	0.173783	0.0894582	0.0920844	0.0778711	0.78301	0.412152	0.33138	0.238525	0.204094	0.124849	0.0990521	0.665486	0.385486	0.277101	0.213829	0.181516	0.118388	0.0928205
310		0.272128	0.158583	0.108281	0.0677828	0.0535759	0.0362149	0.0238451	2.53983	1.10915	0.734938	0.429598	0.433619	0.388989	0.255262	0.586218	0.308381	0.139827	0.22576	0.164251	0.0861511	0.0813918	0.71214	0.471311	0.436958	0.340584	0.289064	0.145592	0.158024	0.759991	0.356993	0.242312	0.260544	0.191047	0.139285	0.100121
311		0.28398	0.0946563	0.0495139	0.031771	0.0334007	0.024624	0.0193089	0.731753	0.273959	0.185685	0.122347	0.086043	0.0703896	0.0441784	0.599909	0.360583	0.166868	0.130645	0.0788962	0.0490492	0.0405633	1.04239	0.427323	0.333409	0.36467	0.312819	0.201528	0.130515	0.697723	0.243205	0.201658	0.148433	0.100982	0.0640996	0.0610804
312		0.232063	0.140945	0.0887529	0.0592226	0.0435378	0.0369739	0.0177169	1.87693	0.753671	0.817157	0.50699	0.284179	0.225363	0.107641	0.325987	0.177622	0.136355	0.0958518	0.0700119	0.0698549	0.0395612	0.573153	0.348965	0.225428	0.175015	0.127122	0.0859082	0.042606	0.509414	0.316259	0.211653	0.129091	0.0861363	0.0552	0.0332884
313		0.501409	0.253394	0.144666	0.0732374	0.0625143	0.0454488	0.023521	3.92553	1.11654	0.993483	0.459002	0.264239	0.352999	0.277999	0.639009	0.24745	0.208014	0.134118	0.146343	0.0944907	0.0590667	0.852486	0.487168	0.35194	0.218748	0.153311	0.0922032	0.0747534	0.474794	0.456557	0.344772	0.194722	0.117163	0.0756734	0.0754109
314		0.280655	0.155608	0.0719057	0.0818247	0.0565366	0.0422655	0.018981	1.68548	1.27081	0.588193	0.341764	0.384837	0.273954	0.192502	0.713236	0.318659	0.235336	0.144934	0.110509	0.0828873	0.0476333	0.713608	0.618212	0.36449	0.304607	0.189248	0.146662	0.0917304	0.473162	0.428602	0.224607	0.186513	0.139343	0.0950634	0.0632829
315		0.689603	0.266991	0.154006	0.11402	0.0613023	0.0573458	0.0328357	2.57096	5.44677	3.69101	2.61109	1.50261	1.43541	0.636561	0.774588	0.374218	0.352547	0.215514	0.168883	0.12655	0.0887369	1.49958	0.554415	0.383093	0.240552	0.191079	0.122478	0.0762002	1.34133	0.450622	0.349849	0.263619	0.178034	0.115728	0.0719612
316		0.388838	0.224908	0.121033	0.0787647	0.0548714	0.0415246	0.0262281	0.718271	0.315027	0.216911	0.120859	0.0682198	0.0378235	0.0356218	0.418748	0.188303	0.12744	0.0922067	0.0667501	0.0506812	0.0266308	0.438877	0.236585	0.165737	0.0994339	0.0640661	0.0626076	0.0280168	0.340276	0.17395	0.0844895	0.0661819	0.0500623	0.0272428	0.0193061
317		0.146427	0.0831611	0.0569873	0.0445831	0.0305531	0.0193914	0.00795298	0.503857	0.39907	0.218698	0.156975	0.133092	0.112611	0.06523	0.224642	0.108379	0.0913637	0.0616214	0.0380896	0.0317226	0.0215318	0.659559	0.600469	0.351809	0.196529	0.110497	0.108281	0.086436	0.406287	0.310928	0.21439	0.132014	0.0761885	0.0751877	0.0470806
318		0.494191	0.32816	0.134476	0.123905	0.0928571	0.0733864	0.0481728	0.428441	0.340693	0.132485	0.12018	0.0773315	0.0502254	0.0282449	0.362171	0.234753	0.113099	0.100126	0.0633657	0.0479073	0.0258332	0.3022	0.178632	0.101124	0.0728771	0.0472285	0.039821	0.0283867	0.152711	0.0719369	0.0506911	0.0340883	0.0226292	0.015361	0.012829
319		0.154049	0.0902605	0.0743018	0.0478277	0.0330606	0.0196479	0.00958121	1.30371	1.03132	0.827483	0.513922	0.412272	0.206944	0.130463	0.211731	0.15843	0.111811	0.0780135	0.0489532	0.0359373	0.0203391	0.212411	0.158329	0.0981676	0.0591435	0.0555867	0.028751	0.017867	0.280752	0.156625	0.102643	0.0543465	0.0602499	0.0325442	0.0216084
320		0.307905	0.108014	0.103502	0.0695895	0.0552881	0.0355343	0.0206159	1.39248	0.857379	0.555375	0.415692	0.275356	0.221335	0.101629	0.345516	0.185162	0.122152	0.0879629	0.0755722	0.0551773	0.0316489	0.744707	0.715382	0.449571	0.294568	0.248464	0.1511	0.0818798	0.64961	0.505778	0.360063	0.243228	0.200045	0.13088	0.0590752
321		0.160933	0.099885	0.0839371	0.0688664	0.0588347	0.0317714	0.0165459	2.96466	5.6574	6.33556	2.54471	1.26614	1.06729	0.399624	0.364624	0.175715	0.104018	0.0701445	0.072798	0.0459128	0.0350663	0.377293	0.135692	0.0962392	0.0876784	0.0578297	0.045118	0.0304125	0.267304	0.120577	0.106819	0.0866919	0.0641217	0.0393604	0.0204029
322		0.5791	0.232421	0.15515	0.13183	0.0698602	0.0498979	0.0399015	0.760324	0.643671	0.352712	0.34818	0.301486	0.18808	0.124755	0.477003	0.208653	0.171001	0.0939425	0.0774605	0.0493822	0.0300439	0.586803	0.277305	0.183605	0.112383	0.0835432	0.0562911	0.03375	0.325304	0.177871	0.108839	0.101433	0.0778424	0.0521179	0.0194998
323		0.536887	0.210308	0.127382	0.0843261	0.071516	0.056799	0.0416076	2.80271	2.83699	0.981027	0.990233	0.582525	0.431835	0.343084	0.633812	0.315503	0.303318	0.235712	0.141857	0.102916	0.0736418	0.296878	0.206552	0.126974	0.0940874	0.0657148	0.0526731	0.0317935	0.379133	0.231881	0.16327	0.122364	0.0827832	0.0551748	0.0390891
324		0.364583	0.0703751	0.0418972	0.0309679	0.0324591	0.0173547	0.0108442	4.97033	2.63673	13.2351	2.21902	1.06124	0.739829	0.535822	0.556999	0.181158	0.177982	0.175103	0.0850213	0.0912669	0.0771206	0.744815	0.453145	0.322434	0.232581	0.179353	0.131133	0.0805005	0.710582	0.470137	0.3214	0.237144	0.182771	0.134436	0.0806874
325		0.283398	0.157368	0.108578	0.06628	0.0510982	0.0356857	0.0232415	2.69267	0.70438	0.426974	0.259147	0.28377	0.256543	0.153377	0.585563	0.304375	0.143968	0.224641	0.162205	0.0840585	0.07948	0.55304	0.307495	0.220886	0.179927	0.163187	0.121766	0.064617	0.761664	0.209425	0.19618	0.15856	0.151342	0.1192	0.056011
326		0.260007	0.110854	0.0594576	0.0293788	0.031753	0.0235792	0.019369	0.595528	0.240502	0.18765	0.118761	0.0822326	0.0693506	0.0475046	0.595928	0.35274	0.168092	0.130966	0.078226	0.0484007	0.0405207	0.571554	0.3417	0.170865	0.107369	0.0730141	0.0397356	0.0343953	0.473779	0.253049	0.153663	0.103119	0.0664868	0.0448058	0.031469
327		0.231022	0.144731	0.0942307	0.0616062	0.0420414	0.0363773	0.0169323	1.10117	0.581232	0.386949	0.234528	0.149335	0.138358	0.0514308	0.336726	0.181504	0.144438	0.102626	0.0735447	0.0725097	0.0398352	0.501415	0.28015	0.172489	0.0857509	0.059802	0.0499326	0.0360804	0.374902	0.255681	0.136436	0.074566	0.037227	0.0280857	0.023502
328		0.471923	0.252133	0.147173	0.0740554	0.0709198	0.0524557	0.0283178	1.41522	0.588684	0.437428	0.303491	0.175778	0.117655	0.116079	0.628781	0.245446	0.206965	0.13295	0.14687	0.0942406	0.0594776	0.65278	0.419451	0.28192	0.156886	0.102311	0.0768219	0.0625243	0.589882	0.370944	0.260701	0.161495	0.0961129	0.058234	0.0557442
329		0.292447	0.159755	0.0808122	0.0804139	0.0564191	0.0456478	0.0195941	1.84854	1.5034	0.764921	0.389578	0.312412	0.341638	0.201174	0.734585	0.317686	0.234255	0.144504	0.107313	0.0806761	0.045968	0.568924	0.418225	0.299848	0.204229	0.139218	0.111667	0.0565964	0.416701	0.365892	0.253239	0.16494	0.110377	0.0851362	0.0489902
330		0.655766	0.265987	0.156941	0.11541	0.0610142	0.0571536	0.0315946	5.19243	12.3154	5.2537	8.90434	4.61895	15.9186	3.35129	0.779103	0.381177	0.354161	0.216735	0.16922	0.126221	0.088704	1.21344	0.548919	0.29638	0.211485	0.16075	0.116532	0.0943174	1.06537	0.477417	0.24952	0.198477	0.16176	0.112413	0.0864588
331		0.318978	0.180431	0.0941212	0.0577828	0.0398246	0.0345808	0.0220583	0.850007	0.323716	0.297434	0.14455	0.0664637	0.0523627	0.0462919	0.361364	0.168511	0.106155	0.0754235	0.057143	0.0435472	0.0229727	0.673881	0.515642	0.301637	0.153216	0.12365	0.0996813	0.0653836	0.323753	0.227328	0.112941	0.0611627	0.046627	0.0402287	0.020553
332		0.103189	0.0687777	0.0425076	0.0315224	0.0222514	0.013864	0.0053232	0.880213	0.545114	0.382043	0.251327	0.229064	0.189234	0.108229	0.20272	0.0953194	0.0820436	0.0566945	0.0357834	0.0291379	0.0195444	0.962228	1.00699	0.419228	0.37421	0.213242	0.235595	0.158365	0.629481	0.70533	0.382132	0.247871	0.183918	0.17262	0.122313
333		0.416455	0.279016	0.11444	0.104351	0.0785087	0.0605991	0.0384237	0.43311	0.314864	0.129684	0.128634	0.0761571	0.0544478	0.0265597	0.20845	0.142287	0.078274	0.059166	0.0386555	0.0305392	0.0174338	1.02244	0.451796	0.235377	0.166374	0.105485	0.0961404	0.0482997	0.286018	0.25493	0.12759	0.087544	0.0624384	0.0428128	0.0224954
334		0.138201	0.0774548	0.0659261	0.041971	0.0288967	0.0176961	0.00908829	1.86532	1.801	1.71104	1.03333	1.25998	0.472992	0.404478	0.185386	0.145255	0.105091	0.0724888	0.0449707	0.0343374	0.018813	0.573351	0.314597	0.12311	0.100633	0.0688104	0.0585046	0.0433655	0.458916	0.253664	0.0933581	0.0791626	0.041015	0.0346647	0.0195012
335		0.289092	0.0998165	0.0971366	0.0636482	0.052771	0.0322234	0.0184234	2.55533	1.81682	0.829645	0.751128	0.465911	0.256648	0.177183	0.325954	0.178512	0.116879	0.0840129	0.0737148	0.0526966	0.0296776	0.89283	1.16103	0.833372	0.865784	0.588131	0.347901	0.299398	0.919195	1.22389	0.85941	0.815592	0.548804	0.326859	0.212044
336		0.139963	0.0880182	0.0719114	0.0619748	0.0550445	0.029427	0.0145177	4.10387	3.44273	1.9154	1.23258	1.80232	3.6336	8.09521	0.343064	0.159154	0.0971953	0.0669659	0.0706026	0.0433384	0.033016	0.466844	0.243016	0.199684	0.180797	0.0907405	0.0791158	0.0664073	0.29534	0.180128	0.147343	0.108741	0.05768	0.0443444	0.031803
337		0.528244	0.229254	0.149144	0.125777	0.0694393	0.0492439	0.0382814	0.992965	0.599584	0.334615	0.301553	0.223237	0.139935	0.0983441	0.398905	0.211366	0.155345	0.0943308	0.076347	0.0508191	0.026216	0.636623	0.401016	0.18014	0.103616	0.0960369	0.0682694	0.044382	0.332214	0.151394	0.0735216	0.0559104	0.0519772	0.0301894	0.019837
338		0.508593	0.198075	0.120177	0.0795663	0.0679212	0.0548994	0.0401477	6.31745	2.38218	9.4779	2.95412	5.49443	81.3923	19.7937	0.592658	0.307302	0.291483	0.224692	0.136433	0.0986421	0.0714167	0.400123	0.21163	0.156449	0.109755	0.0816516	0.0819782	0.0431804	0.399341	0.196545	0.166437	0.136288	0.0988429	0.0656099	0.0416863
339		0.327994	0.0685372	0.0408181	0.028127	0.0270773	0.0149315	0.00890574	33.2949	2.83218	1.91066	0.679881	0.350143	0.311233	0.199048	0.551819	0.185965	0.173621	0.171846	0.0822807	0.087826	0.0753121	0.943728	0.524404	0.409043	0.244396	0.165767	0.136708	0.0572194	0.818483	0.46831	0.372955	0.243032	0.165903	0.137468	0.0597354
340		0.256523	0.133923	0.0970467	0.06134	0.0435905	0.0302575	0.0197508	3.93639	0.848592	0.532985	0.31389	0.336723	0.295396	0.147749	0.560037	0.283223	0.143005	0.216395	0.153477	0.0832174	0.0765458	0.645745	0.347566	0.224241	0.130656	0.101121	0.129609	0.0863174	0.258969	0.252937	0.156965	0.113381	0.0893489	0.0993516	0.0456564
341		0.204891	0.0718525	0.0417356	0.0225821	0.0224507	0.0170251	0.0147625	0.551514	0.270739	0.150438	0.127607	0.0725359	0.0532403	0.0486181	0.542459	0.312478	0.152174	0.118931	0.073424	0.0442301	0.0380208	0.701168	0.326936	0.240944	0.216519	0.130573	0.0984062	0.0659385	0.340206	0.206399	0.179326	0.119078	0.0805445	0.0594562	0.0405772
342		0.14165	0.0831971	0.0481694	0.0318404	0.0233276	0.0214102	0.010338	1.44935	0.555204	0.377278	0.222987	0.119995	0.11363	0.0682648	0.296252	0.166184	0.132184	0.0962787	0.0700566	0.0666794	0.0351623	3.12014	0.425881	0.322303	0.280781	0.182698	0.111856	0.0839246	0.454339	0.164357	0.131636	0.109877	0.0719418	0.0485753	0.027656
343		0.439075	0.235385	0.1347	0.0650776	0.0640386	0.0496428	0.0279625	0.77813	0.581317	0.371747	0.287363	0.187313	0.127352	0.0773816	0.606118	0.238062	0.200259	0.127133	0.142031	0.0914088	0.0574374	1.63434	0.96473	0.650518	0.750077	0.696275	0.418005	0.272168	0.724541	0.437355	0.276279	0.269897	0.197458	0.131773	0.0601191
344		0.270057	0.142869	0.0737344	0.072256	0.0531145	0.0429675	0.0187396	1.62214	1.30422	0.755227	0.465998	0.37702	0.337644	0.199988	0.701835	0.301153	0.214519	0.133821	0.102393	0.0763695	0.0435324	0.823585	0.515763	0.370152	0.281005	0.238912	0.175912	0.0713942	0.643658	0.360837	0.278798	0.20804	0.146303	0.0800948	0.0506893
345		0.63272	0.254535	0.147273	0.107767	0.0581491	0.054132	0.0301989	2.66661	3.23754	1.20625	1.08691	0.844104	0.811007	0.451061	0.770447	0.370814	0.348072	0.21427	0.165407	0.125719	0.086392	0.919685	0.563966	0.303943	0.251273	0.159169	0.110201	0.113585	0.789133	0.490988	0.2917	0.212993	0.162969	0.108656	0.101832
346		0.262775	0.14341	0.0738174	0.0446733	0.0300162	0.0303514	0.0191432	3.18284	3.39595	1.66538	1.02102	0.653181	0.679366	0.397	0.307108	0.14977	0.0853222	0.0590786	0.0468512	0.0366289	0.0195691	10.8432	1.54991	0.558642	0.421173	0.297634	0.255169	0.237441	0.79092	1.24779	0.892342	0.621377	0.380272	0.319596	0.325427
347		0.0834305	0.0563218	0.0342828	0.0231769	0.0167796	0.0105409	0.00366538	0.744529	0.498565	0.243154	0.166063	0.126875	0.139555	0.0581699	0.184464	0.0837369	0.0723864	0.0512892	0.0336104	0.0270481	0.0179391	0.683004	0.457787	0.255287	0.132242	0.109212	0.0712534	0.0544008	1.03743	0.493482	0.366565	0.24065	0.183002	0.140388	0.0465217
348		0.350168	0.235389	0.0978089	0.0877992	0.0663575	0.050195	0.0310782	1.53331	0.960183	0.42989	0.46795	0.361105	0.242335	0.207688	0.139635	0.0918334	0.060389	0.0372429	0.0253727	0.021746	0.0136998	5.19843	3.01928	1.26381	2.81282	3.05624	2.27191	0.845099	1.11137	1.27252	0.912278	0.705988	0.495797	0.321166	0.172922
349		0.126003	0.0681867	0.0596304	0.0376009	0.0259671	0.0162599	0.00872078	36.0962	37.3105	4.82473	3.96753	1.80122	2.47309	2.80718	0.164496	0.135442	0.100292	0.0684067	0.0418211	0.0328562	0.0175747	6.40519	0.540327	0.381967	0.233054	0.256797	0.210552	0.105855	2.6045	3.80561	3.34728	1.09845	0.98315	0.883232	0.457028
350		0.277447	0.0929682	0.090762	0.0580191	0.0510675	0.0295256	0.0168543	1.3511	1.05893	0.612881	0.469999	0.328645	0.239329	0.124932	0.312286	0.171864	0.111396	0.0801639	0.0718433	0.0503653	0.0280774	1.87562	0.686454	0.42041	0.252315	0.176626	0.12355	0.0733119	10.6872	0.845916	0.402016	0.277691	0.177623	0.111073	0.074486
351		0.127655	0.0807156	0.0627772	0.0568524	0.0517224	0.0276294	0.0131655	4.88242	1.23845	0.688215	0.428069	0.37178	0.239169	0.148457	0.326259	0.146029	0.0912441	0.064645	0.0682426	0.0407555	0.030949	2.62367	1.07391	0.623609	0.402036	0.297727	0.232112	0.135537	0.782141	0.90547	0.990429	0.744963	0.799107	0.705295	0.479893
352		0.472465	0.226921	0.143377	0.120292	0.0695006	0.0488645	0.0365375	4.81657	0.833895	0.609954	0.514208	0.391841	0.338804	0.21154	0.340991	0.216766	0.146687	0.0995989	0.0782214	0.053455	0.0250174	0.70014	0.538387	0.223371	0.144261	0.121031	0.0892094	0.0481089	0.376965	0.286025	0.0802052	0.0586839	0.0655109	0.0427157	0.0276425
353		0.480465	0.186208	0.112953	0.075708	0.0650097	0.0531222	0.0387958	2.46405	1.6606	2.67908	1.20298	1.06803	1.11677	0.681764	0.549435	0.296963	0.279128	0.211904	0.131028	0.0927498	0.0681063	0.386255	0.222284	0.140558	0.0805224	0.0654637	0.060123	0.0254455	0.398979	0.205162	0.128574	0.095287	0.0658368	0.0365579	0.0282347
354		0.296791	0.0697541	0.0422875	0.0267566	0.0228385	0.0141933	0.00796992	6.97746	1.42502	0.978717	0.601377	0.35192	0.213779	0.172004	0.536542	0.186576	0.165746	0.167048	0.0784875	0.0829904	0.0721812	1.21676	4.08632	2.4202	0.750816	0.514534	0.268747	0.241178	0.959161	0.728662	1.62883	1.32737	4.04459	3.36413	2.8556
355		0.230884	0.109357	0.0869587	0.0558078	0.0369522	0.0256699	0.0164669	10.7112	1.81201	1.74822	0.734716	0.640652	0.531341	0.293887	0.524844	0.256899	0.140533	0.202865	0.141867	0.0787712	0.0718851	1.42389	4.65824	1.17342	0.602992	0.456481	0.453752	0.277928	0.598571	0.835607	1.98211	3.96622	4.24458	3.4139	7.32187
356		0.163394	0.0547862	0.0366656	0.0210674	0.0168277	0.0129142	0.010771	1.48335	1.49864	1.22054	1.4924	0.451252	0.33286	0.253954	0.475251	0.270488	0.134062	0.105207	0.0664347	0.039431	0.0346394	12.4127	2.30871	0.815662	0.435946	0.309903	0.184179	0.19331	3.69493	480.795	14.2701	2.63186	1.82984	0.739491	0.750284
357		0.0916766	0.0420678	0.0234745	0.0164311	0.0126252	0.0120601	0.00704513	2.162	1.27546	0.543745	0.322392	0.189841	0.178834	0.124496	0.262633	0.152128	0.122017	0.0914456	0.0663427	0.0618907	0.0314411	2.56648	1.2203	0.844347	0.56295	0.449262	0.326386	0.19526	27.7852	10.1024	9.38088	2.97019	3.10576	2.17217	0.978876
358		0.409899	0.22238	0.12385	0.0599497	0.0588495	0.0470593	0.0282817	1.15562	1.05313	0.391687	0.25771	0.204503	0.196793	0.0993498	0.578461	0.229416	0.190223	0.120768	0.135327	0.0875045	0.0550014	11.1085	3.57737	2.07813	0.772441	0.726436	0.491578	0.298939	0.609019	1.26387	0.890757	0.572209	0.541807	0.407989	0.333199
359		0.251037	0.127859	0.070385	0.0666318	0.0504438	0.0404184	0.0181294	2.80281	2.18409	1.75979	1.09906	1.25908	0.555353	0.552931	0.653967	0.277537	0.191508	0.120852	0.0942854	0.0709977	0.0400288	2.83232	1.0336	0.743966	0.356561	0.244592	0.126811	0.146196	1.50865	3.47979	31.2962	1.86127	0.714595	0.492558	0.50313
360		0.612901	0.244983	0.139838	0.102127	0.0569029	0.0524232	0.0293205	1.29839	1.35494	0.693585	0.693366	0.531288	0.464013	0.215219	0.75742	0.35943	0.339565	0.210169	0.16122	0.124275	0.0841805	0.605437	0.351913	0.341353	0.315873	0.271273	0.208446	0.099661	0.456847	0.309821	0.250433	0.227545	0.147053	0.135634	0.0721337
361		0.244498	0.130711	0.0676928	0.0414144	0.0277901	0.0293254	0.0182298	1.85137	1.67267	2.11226	1.81164	0.901313	0.502816	0.494089	0.284773	0.14219	0.0768714	0.0523222	0.0424421	0.0339128	0.018282	2.53806	2.5624	1.18668	1.01515	0.758752	0.537145	0.341381	2.39263	1.16065	1.1903	0.73192	0.779319	0.391763	0.25599
362		0.0818083	0.0521823	0.0337292	0.0217192	0.0155864	0.0101444	0.00338338	2.63053	1.77683	1.03147	0.797989	0.61698	0.362022	0.305778	0.177342	0.0791056	0.0680144	0.0487171	0.0326572	0.0261982	0.0173014	0.746358	0.319151	0.282068	0.3032	0.145367	0.122512	0.0695695	0.710576	0.328663	0.314137	0.26955	0.138241	0.113647	0.0509594
363		0.325817	0.21895	0.0916576	0.0816218	0.0617964	0.0463257	0.0284364	1.23625	1.55964	0.733214	0.611794	0.375452	0.159098	0.158861	0.123293	0.0780263	0.0555274	0.0312468	0.0218347	0.0195018	0.0127557	8.94715	1.45165	0.74656	1.12491	1.1181	0.808144	0.344773	1.80518	4.77199	27.7516	2.44551	1.72126	1.03241	0.632707
364		0.121431	0.064836	0.057237	0.0359873	0.0249353	0.015747	0.00858292	2.20267	4.18694	2.76482	3.65966	4.65176	11.7941	1.66972	0.156246	0.13163	0.0984709	0.0667549	0.0405506	0.0321562	0.0170552	0.965214	0.42725	0.298431	0.175948	0.15963	0.113389	0.0941295	2.29267	0.92255	0.62147	0.328277	0.314717	0.278888	0.174103
365		0.274266	0.0908568	0.0882273	0.0558494	0.0507819	0.0286312	0.0164169	2.36043	1.81728	1.37495	1.4925	0.801729	1.05694	0.749404	0.3072	0.168995	0.108916	0.0784717	0.070989	0.0493272	0.0274336	1.07986	0.421785	0.464865	0.348954	0.261186	0.143452	0.0911502	0.739815	0.396739	0.376791	0.303601	0.247124	0.150829	0.0888289
366		0.124102	0.0786047	0.0593357	0.0549654	0.0503178	0.0269582	0.0126934	2.20672	0.704446	0.590355	0.412379	0.299344	0.294297	0.209736	0.319014	0.140631	0.0887768	0.0637042	0.0670408	0.0395158	0.0299804	1.13901	0.751678	0.49131	0.510469	0.325111	0.207175	0.150061	2.09981	2.79807	1.46364	1.30108	0.729179	0.485147	0.323872
367		0.45096	0.226749	0.141244	0.118425	0.0697396	0.0488719	0.0358264	3.97434	2.02369	1.37975	1.48602	1.45217	1.75495	0.77995	0.324338	0.220522	0.145663	0.103049	0.0796676	0.0547352	0.0251966	1.58917	0.682012	0.355542	0.214983	0.193376	0.146954	0.0708247	0.647155	0.416925	0.189221	0.119319	0.100335	0.0759857	0.0384785
368		0.468224	0.180951	0.109813	0.0742376	0.0639262	0.0523862	0.0382175	3.44986	2.25432	3.81701	0.835816	0.800971	0.695798	0.496201	0.52992	0.291868	0.273421	0.205843	0.128608	0.0896699	0.0663475	1.3202	0.665018	0.261287	0.190682	0.148997	0.132521	0.0906674	0.772273	0.358492	0.20768	0.120458	0.0751889	0.0596735	0.0368864
369		0.284991	0.071171	0.0437254	0.0265925	0.0214035	0.0144085	0.00783481	27.2854	1.60753	2.571	20.5757	23.2129	4.11211	10.7147	0.525399	0.185573	0.160524	0.16376	0.0761115	0.0800641	0.0700001	1.71869	0.554159	0.500655	0.332734	0.162178	0.18486	0.113331	2.98634	1.37757	1.77746	1.03968	0.402565	0.423547	0.21296
370		0.220839	0.098734	0.083476	0.0534482	0.0344602	0.0240863	0.0151522	3.78275	2.03673	1.16915	0.829123	0.787489	0.780944	0.645487	0.506113	0.243431	0.139204	0.19485	0.135562	0.0755205	0.0691496	1.35725	1.30668	0.777184	0.504073	0.517725	0.48022	0.289002	6.64555	4.07373	5.20441	13.9893	7.49065	11.525	1.14936
371		0.151302	0.0539611	0.0372291	0.022525	0.0155232	0.0120842	0.00958924	6.1009	7.85526	1.35275	0.829633	0.78353	0.556801	0.470881	0.442968	0.252263	0.125768	0.0988816	0.0628584	0.0372336	0.0329345	0.883541	0.459922	0.294188	0.182691	0.151156	0.0851839	0.0546058	1.25566	0.547143	0.297187	0.194744	0.133447	0.0784189	0.063496
372		0.0809831	0.0301963	0.0222431	0.0152132	0.0107741	0.00956942	0.00651663	3.16598	1.79573	0.912361	0.509514	0.514701	0.349375	0.205211	0.248571	0.145755	0.117719	0.0895753	0.0645393	0.0598315	0.0298562	0.775696	0.535421	0.283786	0.138357	0.130311	0.0941345	0.0834837	1.28526	0.503148	0.265752	0.174888	0.172985	0.143834	0.103386
373		0.397832	0.217387	0.119556	0.0587015	0.0569599	0.0460007	0.0285108	4.39873	1.07104	0.816837	0.518703	0.413685	0.355279	0.173333	0.564369	0.225483	0.184886	0.117739	0.131706	0.0853856	0.0537573	3.37404	0.609126	0.496659	0.345502	0.239866	0.165146	0.0966234	3.60022	1.10818	0.659281	0.418689	0.347558	0.204586	0.124978
374		0.244332	0.122239	0.06988	0.0649236	0.0494898	0.0393812	0.0179325	4.29926	2.00094	12.3633	2.97086	0.964461	0.719648	0.377038	0.629094	0.265013	0.180372	0.114387	0.089719	0.0682114	0.0381606	26.7793	2.24053	1.14967	0.717877	0.42319	0.31726	0.223675	1.66236	1.20186	0.657334	0.36453	0.379489	0.330215	0.237544
375		0.605584	0.241099	0.136985	0.0999824	0.0567071	0.0519222	0.0290261	1.59761	1.11686	0.703002	0.483665	0.27687	0.247859	0.21529	0.749934	0.353632	0.334615	0.207567	0.158999	0.123283	0.0830685	6.48476	1.29775	0.893921	0.882648	0.711658	0.365583	0.559012	2.7824	0.748411	0.639628	0.401147	0.394523	0.20719	0.182566
376		0.262775	0.14341	0.0738174	0.0446733	0.0300162	0.0303514	0.0191432	0.818738	0.30818	0.29223	0.150587	0.0743948	0.06182	0.0530717	0.307108	0.14977	0.0853222	0.0590786	0.0468512	0.0366289	0.0195691	0.560168	0.469024	0.241535	0.139526	0.0869945	0.0595124	0.0441914	0.323753	0.227328	0.112941	0.0611627	0.046627	0.0402287	0.020553
377		0.0834305	0.0563218	0.0342828	0.0231769	0.0167796	0.0105409	0.00366538	1.00197	0.489382	0.394304	0.254886	0.239531	0.208851	0.115373	0.184464	0.0837369	0.0723864	0.0512892	0.0336104	0.0270481	0.0179391	1.55073	1.05212	0.584218	0.328149	0.243726	0.24075	0.180671	0.629481	0.70533	0.382132	0.247871	0.183918	0.17262	0.122313
378		0.350168	0.235389	0.0978089	0.0877992	0.0663575	0.050195	0.0310782	0.402332	0.262607	0.108643	0.117194	0.0624209	0.0529229	0.0257712	0.139635	0.0918334	0.060389	0.0372429	0.0253727	0.021746	0.0136998	1.17292	0.647806	0.401185	0.25899	0.177981	0.10377	0.0428349	0.286018	0.25493	0.12759	0.087544	0.0624384	0.0428128	0.0224954
379		0.126003	0.0681867	0.0596304	0.0376009	0.0259671	0.0162599	0.00872078	2.12715	2.12365	1.99859	1.25992	1.43607	0.535909	0.426349	0.164496	0.135442	0.100292	0.0684067	0.0418211	0.0328562	0.0175747	0.705872	0.322178	0.118946	0.120942	0.0872461	0.0624968	0.0299111	0.458916	0.253664	0.0933581	0.0791626	0.041015	0.0346647	0.0195012
380		0.277447	0.0929682	0.090762	0.0580191	0.0510675	0.0295256	0.0168543	5.16868	2.21016	0.962132	0.825958	0.546238	0.296179	0.225407	0.312286	0.171864	0.111396	0.0801639	0.0718433	0.0503653	0.0280774	1.39295	1.62598	1.29589	1.20954	0.829665	0.66088	0.442373	0.919195	1.22389	0.85941	0.815592	0.548804	0.326859	0.212044
381		0.127655	0.0807156	0.0627772	0.0568524	0.0517224	0.0276294	0.0131655	3.04076	5.14501	1.92042	0.95476	1.40535	1.59658	1.47741	0.326259	0.146029	0.0912441	0.064645	0.0682426	0.0407555	0.030949	0.367132	0.252438	0.192466	0.123882	0.0799033	0.0652184	0.0495852	0.29534	0.180128	0.147343	0.108741	0.05768	0.0443444	0.031803
382		0.472465	0.226921	0.143377	0.120292	0.0695006	0.0488645	0.0365375	0.856779	0.487527	0.254734	0.240967	0.174126	0.109714	0.070211	0.340991	0.216766	0.146687	0.0995989	0.0782214	0.053455	0.0250174	0.588842	0.430174	0.204981	0.108165	0.0954498	0.0765691	0.0409121	0.332214	0.151394	0.0735216	0.0559104	0.0519772	0.0301894	0.019837
383		0.480465	0.186208	0.112953	0.075708	0.0650097	0.0531222	0.0387958	5.0185	2.04106	9.76281	1.42126	1.15958	1.01302	0.834094	0.549435	0.296963	0.279128	0.211904	0.131028	0.0927498	0.0681063	0.362567	0.265116	0.162075	0.108623	0.0753176	0.0667071	0.0339582	0.399341	0.196545	0.166437	0.136288	0.0988429	0.0656099	0.0416863
384		0.296791	0.0697541	0.0422875	0.0267566	0.0228385	0.0141933	0.00796992	11.9171	1.81354	1.34723	0.480569	0.280058	0.251892	0.170453	0.536542	0.186576	0.165746	0.167048	0.0784875	0.0829904	0.0721812	1.08302	0.572687	0.420093	0.258081	0.170306	0.143588	0.0676612	0.818483	0.46831	0.372955	0.243032	0.165903	0.137468	0.0597354
385		0.230884	0.109357	0.0869587	0.0558078	0.0369522	0.0256699	0.0164669	5.15831	1.15129	0.673573	0.377138	0.413778	0.350651	0.173538	0.524844	0.256899	0.140533	0.202865	0.141867	0.0787712	0.0718851	0.790666	0.280072	0.198317	0.181131	0.126489	0.127849	0.074566	0.258969	0.252937	0.156965	0.113381	0.0893489	0.0993516	0.0456564
386		0.163394	0.0547862	0.0366656	0.0210674	0.0168277	0.0129142	0.010771	0.481122	0.265411	0.15113	0.137833	0.0781125	0.0592379	0.0444901	0.475251	0.270488	0.134062	0.105207	0.0664347	0.039431	0.0346394	0.781803	0.421378	0.406849	0.272652	0.186997	0.133014	0.0894084	0.340206	0.206399	0.179326	0.119078	0.0805445	0.0594562	0.0405772
387		0.0916766	0.0420678	0.0234745	0.0164311	0.0126252	0.0120601	0.00704513	1.46545	0.673185	0.376443	0.241541	0.126824	0.108465	0.072592	0.262633	0.152128	0.122017	0.0914456	0.0663427	0.0618907	0.0314411	6.94557	0.754635	0.445964	0.310922	0.197243	0.102852	0.0796334	0.454339	0.164357	0.131636	0.109877	0.0719418	0.0485753	0.027656
388		0.409899	0.22238	0.12385	0.0599497	0.0588495	0.0470593	0.0282817	0.791291	0.626926	0.371742	0.278735	0.185697	0.128314	0.0751504	0.578461	0.229416	0.190223	0.120768	0.135327	0.0875045	0.0550014	1.02042	0.725088	0.437764	0.34106	0.307308	0.230925	0.127128	0.724541	0.437355	0.276279	0.269897	0.197458	0.131773	0.0601191
389		0.251037	0.127859	0.070385	0.0666318	0.0504438	0.0404184	0.0181294	2.70577	1.14128	0.685836	0.468418	0.372358	0.292118	0.179767	0.653967	0.277537	0.191508	0.120852	0.0942854	0.0709977	0.0400288	1.16523	0.62309	0.38929	0.282919	0.248425	0.161816	0.0785225	0.643658	0.360837	0.278798	0.20804	0.146303	0.0800948	0.0506893
390		0.612901	0.244983	0.139838	0.102127	0.0569029	0.0524232	0.0293205	1.9985	1.96875	0.969109	0.822575	0.655253	0.587879	0.349715	0.75742	0.35943	0.339565	0.210169	0.16122	0.124275	0.0841805	1.03277	0.565971	0.306832	0.264217	0.167546	0.116696	0.114454	0.789133	0.490988	0.2917	0.212993	0.162969	0.108656	0.101832
391		0.318978	0.180431	0.0941212	0.0577828	0.0398246	0.0345808	0.0220583	0.763077	0.332798	0.270808	0.172007	0.0939239	0.0656898	0.047184	0.361364	0.168511	0.106155	0.0754235	0.057143	0.0435472	0.0229727	0.313874	0.270452	0.120259	0.0813384	0.0656664	0.0440439	0.0298611	0.227797	0.201769	0.106908	0.0725875	0.0528517	0.0343348	0.0125254
392		0.103189	0.0687777	0.0425076	0.0315224	0.0222514	0.013864	0.0053232	1.31591	0.400501	0.414427	0.337204	0.259506	0.208051	0.113941	0.20272	0.0953194	0.0820436	0.0566945	0.0357834	0.0291379	0.0195444	0.665919	0.313859	0.302505	0.246663	0.112651	0.104859	0.0516303	0.601588	0.285822	0.285022	0.207515	0.105154	0.0906553	0.038888
393		0.416455	0.279016	0.11444	0.104351	0.0785087	0.0605991	0.0384237	0.352233	0.203344	0.0864234	0.103202	0.0563299	0.0530511	0.0283324	0.20845	0.142287	0.078274	0.059166	0.0386555	0.0305392	0.0174338	0.391814	0.160472	0.0959433	0.0609049	0.0450691	0.0380379	0.028539	0.169784	0.0972419	0.0454829	0.028091	0.0230531	0.0213523	0.0162546
394		0.138201	0.0774548	0.0659261	0.041971	0.0288967	0.0176961	0.00908829	2.81251	1.80946	1.21265	0.64065	0.494551	0.30438	0.276039	0.185386	0.145255	0.105091	0.0724888	0.0449707	0.0343374	0.018813	0.337089	0.156397	0.0794382	0.0682772	0.0382621	0.0244078	0.0196167	0.311562	0.241826	0.0955666	0.0770868	0.0526501	0.0310266	0.0197799
395		0.289092	0.0998165	0.0971366	0.0636482	0.052771	0.0322234	0.0184234	11.5249	2.33289	0.943078	0.664015	0.524748	0.48468	0.356672	0.325954	0.178512	0.116879	0.0840129	0.0737148	0.0526966	0.0296776	0.505746	0.332182	0.291128	0.305598	0.237495	0.154514	0.122207	0.444644	0.391025	0.317884	0.268807	0.231731	0.141787	0.0972959
396		0.139963	0.0880182	0.0719114	0.0619748	0.0550445	0.029427	0.0145177	2.08127	1.6748	1.53858	0.84016	1.13721	0.584927	0.227508	0.343064	0.159154	0.0971953	0.0669659	0.0706026	0.0433384	0.033016	0.215986	0.194719	0.0718587	0.0683304	0.0577741	0.0449648	0.027133	0.218144	0.138089	0.0895424	0.0612954	0.0432359	0.03601	0.0248366
397		0.528244	0.229254	0.149144	0.125777	0.0694393	0.0492439	0.0382814	0.953114	0.512203	0.302515	0.257945	0.153717	0.105242	0.0713942	0.398905	0.211366	0.155345	0.0943308	0.076347	0.0508191	0.026216	0.454056	0.258594	0.116921	0.0687958	0.0856108	0.0586738	0.0547529	0.323	0.178496	0.0744565	0.0730834	0.0638085	0.0550826	0.0335971
398		0.508593	0.198075	0.120177	0.0795663	0.0679212	0.0548994	0.0401477	9.84525	3.67953	25.1253	2.7307	3.19209	3.0054	3.20402	0.592658	0.307302	0.291483	0.224692	0.136433	0.0986421	0.0714167	0.391916	0.356616	0.19041	0.132768	0.0993173	0.0993717	0.0558646	0.410949	0.27007	0.197853	0.153742	0.125656	0.0883893	0.0529203
399		0.327994	0.0685372	0.0408181	0.028127	0.0270773	0.0149315	0.00890574	4.65306	1.01165	0.822643	0.434692	0.264169	0.231685	0.143729	0.551819	0.185965	0.173621	0.171846	0.0822807	0.087826	0.0753121	0.441614	0.30768	0.269071	0.152845	0.117337	0.100309	0.0365943	0.431187	0.310553	0.271433	0.148288	0.12815	0.103473	0.0417626
400		0.256523	0.133923	0.0970467	0.06134	0.0435905	0.0302575	0.0197508	4.89682	1.71234	1.44875	0.650078	0.597996	0.4363	0.208666	0.560037	0.283223	0.143005	0.216395	0.153477	0.0832174	0.0765458	0.327284	0.30509	0.190156	0.118649	0.137017	0.108788	0.077051	0.422617	0.32562	0.186531	0.0988634	0.108564	0.0783211	0.042524
401		0.204891	0.0718525	0.0417356	0.0225821	0.0224507	0.0170251	0.0147625	0.536162	0.172686	0.125196	0.135691	0.0658794	0.0466194	0.0345919	0.542459	0.312478	0.152174	0.118931	0.073424	0.0442301	0.0380208	0.538255	0.269448	0.152314	0.122221	0.0867158	0.065445	0.044036	0.343741	0.130529	0.119758	0.0792077	0.0544268	0.0425928	0.0314333
402		0.14165	0.0831971	0.0481694	0.0318404	0.0233276	0.0214102	0.010338	1.40033	0.765524	0.371339	0.232192	0.109544	0.102648	0.0636934	0.296252	0.166184	0.132184	0.0962787	0.0700566	0.0666794	0.0351623	0.612381	0.248533	0.106694	0.0992675	0.0852065	0.0510285	0.03196	0.253356	0.154094	0.0969924	0.0669343	0.0499174	0.0422977	0.0229282
403		0.439075	0.235385	0.1347	0.0650776	0.0640386	0.0496428	0.0279625	0.966586	0.607773	0.405781	0.296253	0.199636	0.139972	0.0802147	0.606118	0.238062	0.200259	0.127133	0.142031	0.0914088	0.0574374	0.758238	0.415048	0.284544	0.193485	0.124924	0.0859836	0.0562162	0.547122	0.297041	0.211668	0.180304	0.111702	0.0849027	0.0582553
404		0.270057	0.142869	0.0737344	0.072256	0.0531145	0.0429675	0.0187396	3.79697	0.671685	0.664203	0.49089	0.356008	0.21323	0.102007	0.701835	0.301153	0.214519	0.133821	0.102393	0.0763695	0.0435324	0.784497	0.357002	0.242226	0.179605	0.11128	0.0919086	0.056955	0.616963	0.239069	0.169376	0.154724	0.110465	0.0692395	0.0435506
405		0.63272	0.254535	0.147273	0.107767	0.0581491	0.054132	0.0301989	1.12199	0.730758	0.524926	0.467068	0.393508	0.294219	0.18925	0.770447	0.370814	0.348072	0.21427	0.165407	0.125719	0.086392	0.824262	0.42686	0.336714	0.19618	0.0994938	0.0804582	0.104804	0.753104	0.410777	0.287969	0.178648	0.122377	0.0776718	0.0924274
406		0.388838	0.224908	0.121033	0.0787647	0.0548714	0.0415246	0.0262281	0.744252	0.403796	0.229715	0.183433	0.11687	0.0843321	0.0482472	0.418748	0.188303	0.12744	0.0922067	0.0667501	0.0506812	0.0266308	1.21062	0.59641	0.33204	0.250111	0.209059	0.144795	0.0883619	0.317584	0.263954	0.131359	0.115353	0.0742144	0.0466246	0.0283982
407		0.146427	0.0831611	0.0569873	0.0445831	0.0305531	0.0193914	0.00795298	1.77847	0.646984	0.492275	0.381941	0.252347	0.19489	0.103118	0.224642	0.108379	0.0913637	0.0616214	0.0380896	0.0317226	0.0215318	2.40563	0.608546	0.55917	0.488165	0.365278	0.255653	0.169087	1.20758	0.488002	0.399559	0.237138	0.152944	0.110725	0.0887752
408		0.494191	0.32816	0.134476	0.123905	0.0928571	0.0733864	0.0481728	0.291784	0.17899	0.0836485	0.104403	0.0585446	0.0508981	0.0345259	0.362171	0.234753	0.113099	0.100126	0.0633657	0.0479073	0.0258332	1.22564	0.706738	0.38499	0.202847	0.147492	0.107404	0.0485098	0.323537	0.219021	0.0692188	0.0755133	0.0590104	0.0427628	0.0285593
409		0.154049	0.0902605	0.0743018	0.0478277	0.0330606	0.0196479	0.00958121	10.0772	4.47169	2.7624	1.51314	0.998733	0.538763	0.492609	0.211731	0.15843	0.111811	0.0780135	0.0489532	0.0359373	0.0203391	0.439777	0.189035	0.144243	0.110733	0.0875941	0.0570535	0.0440298	0.396678	0.222474	0.100041	0.0638184	0.0539886	0.0532492	0.0391114
410		0.307905	0.108014	0.103502	0.0695895	0.0552881	0.0355343	0.0206159	5.03385	1.062	0.630832	0.420058	0.325277	0.412861	0.298613	0.345516	0.185162	0.122152	0.0879629	0.0755722	0.0551773	0.0316489	1.27138	0.751552	0.713523	0.702681	0.356684	0.381626	0.221657	0.851299	0.468535	0.459278	0.434887	0.220091	0.199153	0.132916
411		0.160933	0.099885	0.0839371	0.0688664	0.0588347	0.0317714	0.0165459	1.35959	0.816516	0.549011	0.278025	0.322339	0.238853	0.119646	0.364624	0.175715	0.104018	0.0701445	0.072798	0.0459128	0.0350663	0.375269	0.24138	0.122737	0.11324	0.0996957	0.0670197	0.0482936	0.319871	0.190969	0.0862319	0.086408	0.0779716	0.060649	0.0391285
412		0.5791	0.232421	0.15515	0.13183	0.0698602	0.0498979	0.0399015	0.880215	0.580628	0.345883	0.281519	0.14498	0.119662	0.0850837	0.477003	0.208653	0.171001	0.0939425	0.0774605	0.0493822	0.0300439	0.823938	0.329113	0.166359	0.0983223	0.0900339	0.0719879	0.0474734	0.393279	0.205058	0.0844921	0.0406474	0.0492086	0.0309184	0.0199698
413		0.536887	0.210308	0.127382	0.0843261	0.071516	0.056799	0.0416076	84.6575	8.43606	2.566	2.37805	0.939253	0.824538	0.465078	0.633812	0.315503	0.303318	0.235712	0.141857	0.102916	0.0736418	0.344611	0.370943	0.185738	0.104715	0.0841718	0.0744974	0.0391294	0.385731	0.268036	0.180757	0.123964	0.0817824	0.0595354	0.032522
414		0.364583	0.0703751	0.0418972	0.0309679	0.0324591	0.0173547	0.0108442	8.70994	0.962461	0.61045	0.467827	0.274304	0.259019	0.170982	0.556999	0.181158	0.177982	0.175103	0.0850213	0.0912669	0.0771206	0.738172	0.393791	0.22875	0.231658	0.152065	0.138584	0.0705549	0.57549	0.323142	0.219504	0.157568	0.136651	0.109828	0.0569854
415		0.283398	0.157368	0.108578	0.06628	0.0510982	0.0356857	0.0232415	4.54547	1.9462	2.05999	1.09983	0.766741	0.465274	0.201258	0.585563	0.304375	0.143968	0.224641	0.162205	0.0840585	0.07948	0.695117	0.460889	0.273022	0.185026	0.192946	0.117949	0.105495	0.570075	0.301959	0.178795	0.126228	0.112973	0.0842824	0.0565682
416		0.260007	0.110854	0.0594576	0.0293788	0.031753	0.0235792	0.019369	0.600471	0.18046	0.131023	0.123539	0.0894423	0.0696324	0.0295571	0.595928	0.35274	0.168092	0.130966	0.078226	0.0484007	0.0405207	1.84119	0.73983	0.399241	0.397534	0.334029	0.271318	0.139939	0.684113	0.262222	0.188019	0.156895	0.13715	0.0884797	0.0471239
417		0.231022	0.144731	0.0942307	0.0616062	0.0420414	0.0363773	0.0169323	0.969725	0.558373	0.27475	0.164363	0.116221	0.10676	0.0515448	0.336726	0.181504	0.144438	0.102626	0.0735447	0.0725097	0.0398352	1.51583	0.788664	0.640613	0.403069	0.257288	0.165185	0.112417	0.2758	0.176034	0.168179	0.058341	0.0622293	0.0506799	0.0397633
418		0.471923	0.252133	0.147173	0.0740554	0.0709198	0.0524557	0.0283178	1.29348	0.919477	0.722579	0.436145	0.284096	0.2179	0.135106	0.628781	0.245446	0.206965	0.13295	0.14687	0.0942406	0.0594776	1.2959	1.1315	0.647152	0.454	0.25951	0.189162	0.101928	0.884375	0.605202	0.463836	0.312497	0.187082	0.147873	0.0946248
419		0.292447	0.159755	0.0808122	0.0804139	0.0564191	0.0456478	0.0195941	6.50914	0.733139	0.705139	0.469562	0.343363	0.214914	0.11221	0.734585	0.317686	0.234255	0.144504	0.107313	0.0806761	0.045968	1.76149	0.52711	0.354362	0.275274	0.223978	0.181301	0.0997265	1.24125	0.399341	0.312349	0.246936	0.155161	0.124556	0.0739385
420		0.655766	0.265987	0.156941	0.11541	0.0610142	0.0571536	0.0315946	0.868196	0.387353	0.401553	0.405605	0.367734	0.280017	0.172885	0.779103	0.381177	0.354161	0.216735	0.16922	0.126221	0.088704	0.870816	0.380466	0.431667	0.234232	0.161177	0.106062	0.0896755	0.815486	0.408065	0.30487	0.220258	0.149199	0.0880051	0.0789726
421		0.384341	0.236433	0.128757	0.0808009	0.0532923	0.0425293	0.0277329	0.697632	0.401961	0.282772	0.17615	0.127719	0.0926556	0.0601613	0.427728	0.191855	0.134827	0.0939321	0.0664533	0.0496197	0.0262944	0.701886	0.243112	0.205758	0.170751	0.15517	0.104888	0.0460319	0.46355	0.180703	0.110132	0.0834703	0.0634712	0.036174	0.0274718
422		0.29476	0.122075	0.079818	0.0580819	0.0447835	0.029695	0.0179126	0.657367	0.387038	0.218442	0.155988	0.12753	0.100562	0.0430311	0.244026	0.116196	0.101224	0.0648468	0.0408221	0.0347239	0.0239858	1.12801	0.905672	0.496194	0.350734	0.289461	0.217959	0.110173	0.442963	0.22153	0.181025	0.111423	0.0643553	0.0475569	0.0361498
423		0.499669	0.32694	0.136117	0.12376	0.0940291	0.0742965	0.0492641	0.399122	0.220836	0.15159	0.100677	0.0704372	0.0614797	0.0482636	0.373519	0.235705	0.111702	0.100489	0.0629948	0.047599	0.0269502	0.681318	0.410644	0.380757	0.220503	0.138657	0.0978688	0.0626548	0.30609	0.180962	0.122421	0.101151	0.0711991	0.0482076	0.0309819
424		0.159249	0.0884674	0.0736851	0.0486111	0.0345	0.0199883	0.010329	1.62694	1.42983	1.05433	0.80875	0.721636	0.398474	0.252257	0.217041	0.159016	0.110143	0.0778268	0.0487554	0.0359423	0.0205457	0.715154	0.330287	0.259954	0.159695	0.138409	0.0857905	0.0492447	0.388775	0.147326	0.166075	0.109145	0.0709703	0.0646806	0.0299818
425		0.345637	0.140901	0.119025	0.0849414	0.0672426	0.04155	0.024614	1.03321	0.805035	0.37767	0.292204	0.271369	0.159178	0.0982135	0.361167	0.19233	0.130137	0.0937395	0.0771519	0.0587494	0.0350337	996.846	6.95658	1459.28	9.7684	2.563	1.14384	0.507262	0.46944	0.294009	0.24415	0.124601	0.100191	0.0721498	0.0361182
426		0.163958	0.101162	0.0838084	0.0682936	0.0587823	0.0315877	0.0165628	2.61294	1.2579	0.627815	0.345534	0.254423	0.172901	0.0980637	0.369965	0.176137	0.103424	0.0689299	0.0709553	0.0447036	0.0344494	0.72422	0.359097	0.237458	0.139131	0.100514	0.0788613	0.0525521	0.554525	0.278792	0.169704	0.0915616	0.0733752	0.0686962	0.0420627
427		0.572919	0.235445	0.152975	0.131048	0.0697599	0.0501195	0.0395898	0.936916	0.693777	0.51267	0.360262	0.265824	0.156375	0.12475	0.477194	0.208119	0.168298	0.0917941	0.0754239	0.0481146	0.0300364	0.432553	0.269647	0.101513	0.120048	0.105048	0.0586654	0.0412993	0.345523	0.195273	0.118194	0.0660299	0.0683224	0.040424	0.0283536
428		0.53243	0.211939	0.128847	0.0849834	0.072665	0.0573354	0.0420607	1.94331	4.73363	5.13155	2.37475	7.28172	156.871	1.69089	0.631737	0.315083	0.303512	0.234156	0.141238	0.102549	0.0730524	0.404891	0.282255	0.18424	0.160602	0.109784	0.0816749	0.0393543	0.364887	0.259291	0.163742	0.135515	0.0859314	0.060636	0.0381343
429		0.364049	0.0709975	0.0406844	0.0274918	0.0291167	0.0171072	0.00985382	6.2453	11.6945	2.16139	1.5906	3.05775	0.943976	1.97191	0.574452	0.185573	0.178769	0.173783	0.0894582	0.0920844	0.0778711	0.523259	0.379172	0.311614	0.246706	0.218665	0.111038	0.0919195	0.456048	0.309146	0.231344	0.211294	0.144643	0.0821469	0.0710864
430		0.272128	0.158583	0.108281	0.0677828	0.0535759	0.0362149	0.0238451	22.9038	8.27209	2.59022	2.08071	1.14781	0.703035	0.373313	0.586218	0.308381	0.139827	0.22576	0.164251	0.0861511	0.0813918	0.682985	0.693086	0.503278	0.350113	0.282365	0.185191	0.0934441	0.805881	0.591294	0.374481	0.27425	0.215189	0.149209	0.0570869
431		0.28398	0.0946563	0.0495139	0.031771	0.0334007	0.024624	0.0193089	0.492089	0.261702	0.170547	0.129857	0.0994628	0.0485285	0.044794	0.599909	0.360583	0.166868	0.130645	0.0788962	0.0490492	0.0405633	1.28555	0.582496	0.400501	0.386237	0.227445	0.146637	0.0763219	0.494814	0.25758	0.206611	0.155914	0.126558	0.0703039	0.0396162
432		0.232063	0.140945	0.0887529	0.0592226	0.0435378	0.0369739	0.0177169	11.3635	1.07203	0.708875	0.516685	0.288278	0.177181	0.104569	0.325987	0.177622	0.136355	0.0958518	0.0700119	0.0698549	0.0395612	0.857561	0.304736	0.264563	0.16312	0.10745	0.0873946	0.0410122	0.4538	0.190131	0.155403	0.133996	0.0842552	0.0585768	0.0441566
433		0.501409	0.253394	0.144666	0.0732374	0.0625143	0.0454488	0.023521	2.13496	0.768391	0.541095	0.293259	0.247856	0.211402	0.124835	0.639009	0.24745	0.208014	0.134118	0.146343	0.0944907	0.0590667	0.798007	0.483085	0.329414	0.246346	0.21489	0.16157	0.0749541	0.599996	0.333324	0.278774	0.212953	0.180775	0.143938	0.070006
434		0.280655	0.155608	0.0719057	0.0818247	0.0565366	0.0422655	0.018981	1.98379	0.797017	0.558151	0.289653	0.165699	0.106077	0.10924	0.713236	0.318659	0.235336	0.144934	0.110509	0.0828873	0.0476333	0.937913	0.582631	0.380453	0.266995	0.156651	0.1635	0.0836391	1.02434	0.477365	0.336299	0.21849	0.137281	0.118384	0.0555292
435		0.689603	0.266991	0.154006	0.11402	0.0613023	0.0573458	0.0328357	12.9727	5.00997	2.51325	1.4209	1.34282	0.998976	0.685033	0.774588	0.374218	0.352547	0.215514	0.168883	0.12655	0.0887369	0.930966	0.409838	0.354807	0.288395	0.206718	0.134683	0.0850935	0.77796	0.420429	0.35637	0.263451	0.204188	0.121574	0.0750464
436		0.319788	0.190223	0.100871	0.060646	0.0399164	0.0359718	0.0240808	3.05186	2.0152	1.85824	1.03818	0.822758	0.655565	0.382698	0.37124	0.170512	0.111305	0.0768192	0.0576257	0.0429653	0.0230189	3.64366	5.82698	1.91392	1.9309	1.86376	0.852376	0.651998	0.79092	1.24779	0.892342	0.621377	0.380272	0.319596	0.325427
437		0.170962	0.0960216	0.0642245	0.041735	0.0331344	0.0219808	0.0117987	0.725842	0.441246	0.248677	0.161626	0.13242	0.114454	0.0521219	0.219053	0.100808	0.0894074	0.05899	0.0381148	0.0314534	0.0214585	0.83154	0.488579	0.298746	0.225061	0.142247	0.109796	0.0469767	1.03743	0.493482	0.366565	0.24065	0.183002	0.140388	0.0465217
438		0.432542	0.284412	0.118413	0.10691	0.0812592	0.062831	0.0403473	1.82069	0.680181	0.404931	0.378535	0.265935	0.165951	0.12607	0.211346	0.142232	0.0756515	0.0580631	0.0376027	0.0301147	0.0178804	15.538	7.59012	1.41875	1.62487	1.91709	1.53837	0.599053	1.11137	1.27252	0.912278	0.705988	0.495797	0.321166	0.172922
439		0.1434	0.0761717	0.066035	0.0428384	0.0302072	0.0180468	0.00977342	11.4594	11.5513	3.02324	2.95514	2.15038	9.10478	42.2004	0.188119	0.14557	0.103871	0.0721776	0.0448946	0.0342345	0.0188832	2.95356	0.66883	0.33434	0.174259	0.168488	0.138638	0.102459	2.6045	3.80561	3.34728	1.09845	0.98315	0.883232	0.457028
440		0.327142	0.126925	0.109956	0.0787008	0.0649626	0.0379853	0.0223132	1.16106	1.00837	0.594425	0.446768	0.317452	0.206805	0.111228	0.338856	0.184894	0.123389	0.0884908	0.0753654	0.0555487	0.0320823	3.25404	0.472134	0.488276	0.312076	0.209678	0.151447	0.106311	10.6872	0.845916	0.402016	0.277691	0.177623	0.111073	0.074486
441		0.143949	0.0886376	0.0724966	0.0624646	0.0555758	0.0296364	0.0146199	12.9937	10.2843	1.9164	0.92764	0.644055	0.381068	0.222454	0.346088	0.160257	0.096395	0.0657224	0.0691743	0.0425157	0.0326265	1.51946	445.081	3.11286	3.93434	1.72441	1.15968	0.437226	0.782141	0.90547	0.990429	0.744963	0.799107	0.705295	0.479893
442		0.5348	0.232268	0.147725	0.125929	0.0689469	0.0491461	0.0381968	2.11584	0.991994	0.562646	0.70486	0.48012	0.37036	0.242923	0.398979	0.206517	0.154002	0.0933041	0.074657	0.0494437	0.0260183	0.41206	0.431327	0.148272	0.138332	0.117778	0.0715541	0.0418744	0.376965	0.286025	0.0802052	0.0586839	0.0655109	0.0427157	0.0276425
443		0.508266	0.199739	0.121965	0.0803331	0.069419	0.0555378	0.0406546	6.61035	6.76603	12.4156	3.54739	8.71948	2.30491	2.65715	0.591372	0.307575	0.292228	0.224023	0.135999	0.0984282	0.0710713	0.374752	0.21685	0.119566	0.136154	0.105364	0.0691202	0.0411561	0.398979	0.205162	0.128574	0.095287	0.0658368	0.0365579	0.0282347
444		0.328767	0.0710144	0.0412528	0.0266649	0.0250442	0.0154055	0.00842067	7.24951	1.07258	0.800007	0.555245	0.30458	0.180191	0.14465	0.564719	0.189221	0.174674	0.171006	0.0853633	0.0883704	0.0755296	1.28941	3.80141	1.04525	0.578651	0.351477	0.168871	0.155747	0.959161	0.728662	1.62883	1.32737	4.04459	3.36413	2.8556
445		0.246525	0.13667	0.0977264	0.0632929	0.046131	0.0308958	0.0203464	4.99963	1.94795	1.78658	0.859922	0.684123	0.513151	0.22397	0.558415	0.28489	0.14034	0.216737	0.154924	0.0841593	0.0775208	1.32145	23.8643	1.84094	0.99805	0.86883	0.876618	0.390861	0.598571	0.835607	1.98211	3.96622	4.24458	3.4139	7.32187
446		0.228606	0.0719449	0.0398746	0.0298272	0.0251096	0.0206106	0.0150795	1.36741	1.53827	1.45549	1.38591	0.353213	0.334806	0.230898	0.551161	0.319937	0.152537	0.120265	0.0748357	0.045066	0.0382785	2.85562	3.20348	1.61743	1.21117	0.533892	0.372145	0.309115	3.69493	480.795	14.2701	2.63186	1.82984	0.739491	0.750284
447		0.147222	0.082737	0.0473514	0.0305643	0.0250825	0.022093	0.0113014	1.8546	1.34187	0.562127	0.36805	0.199894	0.156764	0.139143	0.287968	0.162735	0.125727	0.0909457	0.067361	0.0642886	0.0349025	1.0596	1.10579	0.716564	0.429464	0.392163	0.237905	0.145104	27.7852	10.1024	9.38088	2.97019	3.10576	2.17217	0.978876
448		0.462339	0.235918	0.130955	0.063392	0.0558757	0.0436734	0.0238899	1.02496	0.820151	0.383567	0.237902	0.198437	0.184631	0.108422	0.613542	0.238704	0.200834	0.127753	0.141527	0.0914938	0.0572338	3.41237	3.13829	1.52987	0.755765	0.672485	0.382782	0.202163	0.609019	1.26387	0.890757	0.572209	0.541807	0.407989	0.333199
449		0.258022	0.14011	0.0673968	0.0748027	0.0540008	0.0405602	0.0181284	2.44716	1.1014	0.798484	0.443651	0.385223	0.211124	0.19572	0.692259	0.303503	0.217604	0.134767	0.104542	0.0780438	0.0448054	3.81492	0.923805	0.545881	0.280947	0.162946	0.133852	0.125111	1.50865	3.47979	31.2962	1.86127	0.714595	0.492558	0.50313
450		0.656089	0.255837	0.145083	0.106718	0.0583347	0.0546366	0.0315013	1.02749	0.867692	0.622937	0.605519	0.474689	0.422799	0.191645	0.768001	0.365974	0.346501	0.213078	0.16523	0.125595	0.0862333	0.566646	0.515315	0.537554	0.57433	0.510379	0.310346	0.171618	0.456847	0.309821	0.250433	0.227545	0.147053	0.135634	0.0721337
451		0.272213	0.151228	0.0797893	0.0480205	0.0314078	0.0321279	0.0210113	0.7176	0.41859	0.23435	0.180038	0.113999	0.0743623	0.0451975	0.316903	0.151761	0.0890014	0.0607786	0.0480588	0.0369059	0.0199969	0.785461	0.446536	0.388459	0.278351	0.201736	0.109481	0.0591392	0.317584	0.263954	0.131359	0.115353	0.0742144	0.0466246	0.0283982
452		0.123494	0.0764274	0.0552736	0.0355103	0.0264281	0.0177759	0.00775598	1.35679	0.609101	0.391378	0.280217	0.175019	0.152873	0.0866242	0.197681	0.0882572	0.0782442	0.0530491	0.0356702	0.0288797	0.0193593	11.1281	0.922991	1.12235	1.16365	0.707342	0.466584	0.270856	1.20758	0.488002	0.399559	0.237138	0.152944	0.110725	0.0887752
453		0.371106	0.245765	0.103519	0.0922	0.0701223	0.0533234	0.0334091	0.277984	0.187727	0.0897534	0.102611	0.0572956	0.049524	0.0319569	0.141749	0.0920182	0.0586134	0.0361573	0.0245006	0.0216637	0.0139013	1.43278	0.610253	0.317522	0.208353	0.162723	0.133589	0.0530329	0.323537	0.219021	0.0692188	0.0755133	0.0590104	0.0427628	0.0285593
454		0.130864	0.0680262	0.0609176	0.0386764	0.0269735	0.0165455	0.0092129	16.0754	2.87639	1.92428	1.33834	0.778417	0.471223	0.404488	0.166005	0.135682	0.0996895	0.0682619	0.0417964	0.0327876	0.0175407	0.379122	0.250182	0.178011	0.091254	0.0629287	0.0615108	0.0559068	0.396678	0.222474	0.100041	0.0638184	0.0539886	0.0532492	0.0391114
455		0.30667	0.108401	0.0995718	0.0699514	0.0623135	0.0342361	0.0200394	2.57298	0.687846	0.507891	0.384955	0.256082	0.317597	0.242139	0.323268	0.177213	0.116073	0.0832264	0.0732934	0.0524016	0.0294551	1.01672	0.757111	0.576068	0.659088	0.338797	0.300681	0.182051	0.851299	0.468535	0.459278	0.434887	0.220091	0.199153	0.132916
456		0.131739	0.0814565	0.0646559	0.0585609	0.0531597	0.0283878	0.0133797	1.3292	0.772601	0.501167	0.286433	0.285655	0.22669	0.109106	0.327756	0.147535	0.0905202	0.0638381	0.0672725	0.0403331	0.0308374	0.387415	0.21902	0.099485	0.115415	0.0826675	0.0591558	0.0416958	0.319871	0.190969	0.0862319	0.086408	0.0779716	0.060649	0.0391285
457		0.488643	0.228112	0.142822	0.121057	0.0684228	0.0482134	0.036606	0.763617	0.630329	0.327022	0.287986	0.158307	0.110517	0.0835936	0.338805	0.209665	0.144816	0.0978412	0.076547	0.0520455	0.0245207	0.571221	0.275184	0.109264	0.0826713	0.0931884	0.0541094	0.036659	0.393279	0.205058	0.0844921	0.0406474	0.0492086	0.0309184	0.0199698
458		0.48447	0.188074	0.115093	0.0766238	0.0668041	0.0538639	0.0393287	3.65769	1.68238	1.3394	0.792656	0.472699	0.354637	0.239848	0.549053	0.297901	0.280482	0.212088	0.130787	0.0927552	0.0679837	0.37271	0.311982	0.138912	0.111385	0.0767679	0.0628146	0.0367897	0.385731	0.268036	0.180757	0.123964	0.0817824	0.0595354	0.032522
459		0.301035	0.0719604	0.0434054	0.0265695	0.0221965	0.0146274	0.00776736	15.8133	1.20177	0.734717	0.670142	0.388414	0.346118	0.217493	0.546383	0.188626	0.16731	0.166607	0.0804024	0.0834774	0.0722052	0.618057	0.439475	0.285251	0.242428	0.178207	0.149069	0.0842847	0.57549	0.323142	0.219504	0.157568	0.136651	0.109828	0.0569854
460		0.226248	0.112486	0.0890215	0.0580472	0.0390919	0.0264869	0.0171285	3.24694	1.78056	1.77989	1.05081	0.70961	0.426222	0.163475	0.52465	0.258024	0.139621	0.204052	0.143792	0.0793741	0.0725978	0.678745	0.374619	0.202704	0.178219	0.178485	0.136976	0.106174	0.570075	0.301959	0.178795	0.126228	0.112973	0.0842824	0.0565682
461		0.179726	0.0615715	0.0376924	0.0280026	0.0180737	0.0158761	0.0116868	0.623182	0.211394	0.143369	0.135478	0.0991562	0.0707491	0.0250209	0.487933	0.278301	0.136138	0.10787	0.0681464	0.0402798	0.0351032	1.02579	0.620393	0.271219	0.243202	0.179913	0.1066	0.085577	0.684113	0.262222	0.188019	0.156895	0.13715	0.0884797	0.0471239
462		0.0986065	0.0456593	0.0302572	0.0180236	0.0147521	0.0126772	0.00776448	1.00871	0.596893	0.301667	0.166504	0.126837	0.108948	0.0483236	0.255967	0.149481	0.117378	0.0873814	0.0643362	0.0598637	0.0312268	0.709568	0.352352	0.222627	0.144809	0.140713	0.063057	0.0490173	0.2758	0.176034	0.168179	0.058341	0.0622293	0.0506799	0.0397633
463		0.41687	0.222287	0.120919	0.0579296	0.0523447	0.0430681	0.0256644	1.35878	1.89512	1.32609	0.739088	0.50556	0.384447	0.257692	0.583839	0.22907	0.190737	0.121396	0.135325	0.0878105	0.0551986	1.59845	1.14441	0.769088	0.51592	0.303093	0.267381	0.144845	0.884375	0.605202	0.463836	0.312497	0.187082	0.147873	0.0946248
464		0.239443	0.128848	0.0680176	0.0697374	0.0519187	0.0398275	0.017929	3.74425	0.714442	0.598337	0.415504	0.296145	0.188686	0.11966	0.655132	0.282036	0.196424	0.122574	0.0958741	0.072282	0.0410463	1.26763	0.560797	0.368683	0.313372	0.213778	0.166063	0.094059	1.24125	0.399341	0.312349	0.246936	0.155161	0.124556	0.0739385
465		0.625375	0.247537	0.138626	0.101483	0.0570649	0.0532509	0.0305464	0.898624	0.372602	0.412183	0.442005	0.38481	0.296882	0.192444	0.757424	0.357054	0.338486	0.209439	0.161427	0.123959	0.0839729	0.848084	0.40699	0.398084	0.247471	0.144443	0.0998849	0.0842523	0.815486	0.408065	0.30487	0.220258	0.149199	0.0880051	0.0789726
466		0.261948	0.137994	0.0734932	0.0452286	0.0293702	0.0310797	0.0194482	0.594116	0.37622	0.228715	0.163181	0.10133	0.0654203	0.0466516	0.294153	0.144753	0.079654	0.0545571	0.0435466	0.0346909	0.0188681	0.540996	0.238435	0.160785	0.0908964	0.0761753	0.055828	0.0338253	0.299823	0.171445	0.0888557	0.0744697	0.0423838	0.0347789	0.0307628
467		0.13043	0.0690416	0.0501429	0.0342821	0.0238853	0.0156888	0.0056991	0.739086	0.420627	0.227119	0.15945	0.119546	0.0998904	0.0478304	0.188979	0.08413	0.0730688	0.0501207	0.034522	0.0276364	0.0182944	1.65878	0.525363	0.331932	0.239189	0.179982	0.0995761	0.0540175	0.380269	0.198245	0.0889973	0.0724248	0.0561231	0.0339815	0.0271868
468		0.346766	0.231755	0.0981654	0.0867078	0.0657493	0.0497093	0.0307045	0.263267	0.166947	0.0871595	0.0889681	0.051933	0.0442575	0.0329908	0.126471	0.0776953	0.0548287	0.0304115	0.0214055	0.0197334	0.0128906	0.476804	0.194567	0.126597	0.0808734	0.0646842	0.0419263	0.031607	0.130984	0.07462	0.0457773	0.0439045	0.0247217	0.0200573	0.0159955
469		0.125833	0.0665129	0.0599734	0.037468	0.0256758	0.0159296	0.00877464	2.08692	0.769474	0.541626	0.460307	0.396184	0.225809	0.11595	0.158033	0.131006	0.0984225	0.0669846	0.0404113	0.0321922	0.0169109	0.167993	0.0586633	0.0809708	0.0519699	0.0425383	0.0281499	0.0174563	0.177354	0.112781	0.0683841	0.0322084	0.0365753	0.0236206	0.0192394
470		0.297109	0.09172	0.0932583	0.0624682	0.0598592	0.0319239	0.0189527	1.10039	0.6934	0.315147	0.232113	0.234599	0.178937	0.128778	0.317315	0.173024	0.111612	0.0801393	0.0720632	0.0505899	0.0278743	0.89669	0.40923	0.432826	0.319289	0.180459	0.162315	0.111987	0.523694	0.332934	0.267055	0.199709	0.0863364	0.0696908	0.0589201
471		0.128352	0.0802787	0.0624393	0.0574992	0.0527043	0.028227	0.0130278	1.67746	0.927459	0.475625	0.20305	0.179295	0.176596	0.0877371	0.319198	0.141858	0.0882895	0.0631785	0.0663073	0.0393195	0.0300301	0.382707	0.18193	0.108779	0.0471304	0.057317	0.0283134	0.0307316	0.32585	0.144592	0.0855226	0.0462697	0.0442088	0.0300218	0.0310027
472		0.469741	0.226586	0.141707	0.119537	0.068254	0.0478004	0.0359625	0.739221	0.590616	0.339551	0.280233	0.163068	0.107892	0.0824281	0.320486	0.212988	0.142533	0.100196	0.0777467	0.0530628	0.0243795	0.542642	0.237491	0.0902863	0.0853742	0.0719971	0.0407698	0.0311179	0.36432	0.235646	0.118058	0.0811068	0.0676312	0.0445181	0.0248684
473		0.475067	0.183086	0.112081	0.07516	0.0657489	0.0530877	0.038673	1.5287	1.95847	1.07022	0.587588	0.583712	0.483269	0.245121	0.528531	0.29269	0.275107	0.206429	0.12846	0.0897547	0.066397	0.339511	0.278623	0.14096	0.0985109	0.0581988	0.0479477	0.0314231	0.416117	0.260351	0.148883	0.102337	0.0495131	0.0395316	0.0313565
474		0.291394	0.0710907	0.0445676	0.0266823	0.0219132	0.0141304	0.00761908	10.1655	2.60364	2.6496	2.50967	1.20413	1.61762	0.749454	0.532935	0.187191	0.162181	0.16376	0.0774103	0.0805607	0.0701989	0.491866	0.354352	0.268832	0.170563	0.137021	0.102617	0.0715403	0.408863	0.358887	0.261199	0.169172	0.128531	0.0963823	0.0662839
475		0.226268	0.0998978	0.0865804	0.055344	0.0354749	0.0248229	0.0159207	6.64266	1.8843	1.64324	1.24713	0.763401	0.422745	0.164896	0.509453	0.245644	0.140099	0.197518	0.138245	0.0765438	0.0702453	0.780552	0.389146	0.293093	0.187332	0.181137	0.153673	0.0573675	0.570403	0.242259	0.199081	0.179376	0.147731	0.136078	0.0546597
476		0.157128	0.0542821	0.0355251	0.0252843	0.0154566	0.0125918	0.0105226	0.485396	0.229062	0.182327	0.131788	0.113418	0.0658216	0.0325349	0.455045	0.259786	0.129051	0.101626	0.0640726	0.037889	0.0334562	0.624503	0.262473	0.229472	0.14291	0.104344	0.0555521	0.0284806	0.295599	0.165234	0.150659	0.0899639	0.0851923	0.0509505	0.0245776
477		0.0871252	0.0316454	0.0279237	0.017073	0.0116795	0.00937157	0.00669081	0.941197	0.531302	0.340233	0.210871	0.178936	0.127015	0.0558979	0.24192	0.14334	0.114204	0.0862298	0.0630082	0.058103	0.0296631	0.518944	0.193228	0.156526	0.140757	0.103009	0.0595954	0.0375568	0.345829	0.200647	0.168042	0.134261	0.102214	0.0581688	0.0390282
478		0.383921	0.218965	0.120449	0.0595783	0.0537749	0.0452749	0.0283568	8.71079	1.41484	0.944204	0.526058	0.44747	0.379806	0.190132	0.568293	0.225316	0.185339	0.118843	0.132325	0.0860547	0.0545044	1.04016	0.670975	0.420686	0.236043	0.180962	0.133514	0.0820283	0.738493	0.469545	0.339127	0.226432	0.168335	0.125898	0.0761546
479		0.239939	0.129171	0.0731109	0.0680672	0.0513358	0.0410555	0.0185678	2.38552	0.777493	0.559805	0.290301	0.181645	0.125231	0.109467	0.637509	0.271504	0.185783	0.116857	0.0910142	0.069281	0.038995	0.985481	0.406242	0.288183	0.174398	0.123494	0.105573	0.0832763	1.0017	0.376028	0.295791	0.199308	0.121717	0.0940384	0.0647522
480		0.608006	0.245771	0.136819	0.0998509	0.056993	0.0531308	0.0300349	0.878774	0.467405	0.636229	0.449651	0.358651	0.28008	0.190968	0.752553	0.353917	0.333851	0.207337	0.159432	0.122883	0.0827913	0.754979	0.425581	0.244255	0.205979	0.169478	0.112907	0.082047	0.704739	0.41874	0.227224	0.226591	0.197767	0.115058	0.0711457
481		0.289824	0.150845	0.0807979	0.0498042	0.031954	0.032082	0.0198873	1.97269	7.01444	2.3158	1.38552	1.23355	0.733592	0.404601	0.316101	0.15261	0.0871922	0.0614575	0.0475095	0.0378197	0.0203001	0.924499	0.642406	0.268792	0.192942	0.103219	0.0812035	0.0685603	0.579827	0.360845	0.130457	0.131955	0.0986747	0.0661721	0.0329909
482		0.146627	0.075876	0.0448434	0.0336442	0.0241115	0.0147425	0.00559943	45.7751	8.19784	4.11118	44.1744	4.76418	6.91832	4.13528	0.194937	0.0890435	0.0764318	0.0520952	0.0351884	0.0280495	0.0184612	7.74079	18.0146	3.49347	1.37433	1.2045	1.45843	0.934263	0.352916	0.14179	0.0694483	0.0502486	0.0425128	0.0416053	0.0171264
483		0.370663	0.249645	0.104816	0.093142	0.0702871	0.0537536	0.0332177	1.74359	0.665626	0.279817	0.321602	0.212475	0.158483	0.116939	0.142493	0.0905551	0.060085	0.0365855	0.0252755	0.0221333	0.0136344	1.89083	0.751368	0.511463	0.336547	0.248814	0.171026	0.0843592	0.286737	0.181011	0.0990459	0.0836228	0.0663744	0.0477643	0.0287422
484		0.130454	0.0718445	0.06355	0.0394029	0.0265509	0.0163903	0.00865087	1.31871	1.55742	1.09661	0.891095	0.796931	0.647736	0.279905	0.166266	0.133427	0.100593	0.0688443	0.0413467	0.0329079	0.0172725	0.633892	0.234806	0.145774	0.0926968	0.0911473	0.0531513	0.0299687	0.419077	0.243447	0.116042	0.0682482	0.0544435	0.04305	0.022029
485		0.301137	0.0843721	0.0947072	0.061085	0.0579839	0.031671	0.0189506	3.10618	3.42275	1.19401	0.769963	0.731633	0.441885	0.401013	0.321579	0.174024	0.111852	0.0802358	0.0724123	0.0507786	0.0275837	1.35358	0.567749	0.395051	0.196335	0.175606	0.112155	0.0647185	0.466061	0.20564	0.162608	0.125953	0.0856393	0.039348	0.0235862
486		0.133151	0.0833762	0.0668032	0.0599258	0.0548639	0.0292269	0.0136014	1.90641	0.459467	0.316551	0.232733	0.144204	0.153239	0.0920909	0.324461	0.146523	0.0907382	0.0641575	0.067489	0.0405819	0.0310322	0.596195	0.331415	0.223719	0.147206	0.0829587	0.0610751	0.0358578	0.40243	0.147363	0.126998	0.0603898	0.0631055	0.0378168	0.0328662
487		0.491766	0.226541	0.145239	0.122182	0.0681135	0.0476802	0.0367352	4.82535	1.85482	1.3998	0.950827	0.494732	0.307345	0.219782	0.336031	0.210069	0.142922	0.0962758	0.0761662	0.0513902	0.0239512	0.892257	0.22359	0.196875	0.184014	0.146671	0.0848247	0.0523925	0.453355	0.240117	0.1787	0.145388	0.103927	0.0562251	0.0410256
488		0.488527	0.188685	0.115297	0.0765158	0.0666869	0.0536213	0.0390992	2.59941	1.75909	0.513319	0.360367	0.273122	0.175919	0.138422	0.544979	0.297027	0.280532	0.212303	0.130681	0.092526	0.0680878	0.776554	0.536222	0.254775	0.165379	0.129187	0.132343	0.0769598	0.576831	0.352426	0.154602	0.133259	0.102009	0.076874	0.0388736
489		0.304908	0.0691324	0.0437669	0.0280639	0.0250474	0.0139103	0.00816019	1.94676	1.23056	0.62045	0.449109	0.464431	0.209906	0.188141	0.540267	0.187393	0.165767	0.166019	0.0784362	0.0825881	0.0718164	0.793882	0.277599	0.168156	0.134421	0.0699174	0.0482238	0.0734071	0.409661	0.288873	0.131715	0.118219	0.0852767	0.0569342	0.0666187
490		0.246947	0.107834	0.0901719	0.0570067	0.0368483	0.0265139	0.0171143	17.1909	2.30596	1.48257	7.06527	11.1461	4.83975	1.58767	0.528131	0.257561	0.14295	0.205482	0.144208	0.0795695	0.0727524	0.648157	0.494919	0.27656	0.231267	0.184288	0.136517	0.0738984	0.68396	0.413364	0.208766	0.195133	0.12806	0.0811987	0.0672106
491		0.165326	0.0516397	0.0372442	0.0229468	0.018177	0.012451	0.0117349	1.45146	0.387401	0.372628	0.223776	0.122652	0.0802289	0.0637973	0.482348	0.27597	0.137776	0.107385	0.0666988	0.0396409	0.0349271	0.831631	0.430627	0.287069	0.232829	0.141637	0.109632	0.0743133	0.491964	0.233643	0.163969	0.123254	0.0690283	0.0524254	0.0387791
492		0.0964367	0.0379859	0.0246403	0.016768	0.0110134	0.0101282	0.0068543	8.58107	8.12558	3.3081	2.36633	1.68789	1.19117	0.739642	0.253813	0.149681	0.11895	0.0884002	0.0649432	0.0601644	0.0311039	1.14069	0.492439	0.363344	0.279399	0.199599	0.148779	0.075628	0.498223	0.238748	0.16806	0.112819	0.0780701	0.067971	0.0420403
493		0.37729	0.22802	0.130598	0.0660907	0.0598198	0.0501198	0.0310773	1.36352	0.577584	0.338684	0.210628	0.211446	0.143093	0.103881	0.578503	0.228926	0.189747	0.122036	0.136059	0.0881853	0.0561213	0.994555	0.467682	0.300758	0.19869	0.166011	0.113943	0.0634642	0.903612	0.405808	0.21037	0.139182	0.145725	0.101194	0.0598951
494		0.25825	0.142213	0.0811029	0.0703015	0.0526733	0.0441346	0.019692	1.53221	0.546127	0.643357	0.42301	0.262153	0.171019	0.0952531	0.667468	0.284856	0.196577	0.123278	0.0947686	0.0715562	0.0404982	1.39968	0.674449	0.396962	0.223745	0.226027	0.190271	0.0955086	0.415329	0.256711	0.215961	0.156933	0.107471	0.0740996	0.0348173
495		0.604783	0.252169	0.140456	0.102526	0.0575257	0.0541518	0.0301088	16.3496	13.7555	4.50953	2.01775	1.31932	0.898876	0.539949	0.762254	0.361454	0.338169	0.20976	0.161466	0.123487	0.0835744	0.995708	0.378114	0.217889	0.211102	0.204799	0.141297	0.0800166	0.993178	0.321776	0.279666	0.215158	0.196932	0.125083	0.0800506
496		0.351561	0.184117	0.100813	0.0634976	0.042675	0.0364076	0.0227928	2.29533	2.03395	2.06794	0.659381	1.03448	0.858934	0.476389	0.371101	0.171233	0.106462	0.0771898	0.0576272	0.0452798	0.023986	3.13009	1.44904	0.654626	0.437897	0.397993	0.239763	0.152998	0.931767	0.568932	0.336654	0.293159	0.218835	0.132284	0.0776745
497		0.162777	0.0921171	0.0471155	0.0385726	0.0281966	0.0169092	0.00707109	117.104	203.511	5.48705	16.1015	2.67258	2.19361	13.897	0.211191	0.099629	0.0846245	0.0567345	0.0369331	0.0296815	0.0195152	500.949	10.0303	1.96649	2.09149	1.15027	0.848304	0.56597	0.655849	0.338092	0.175118	0.13593	0.0835175	0.0789637	0.060949
498		0.436291	0.293119	0.12148	0.109562	0.0823176	0.0643529	0.0404942	1.87714	0.799164	0.414253	0.259418	0.186069	0.180608	0.138003	0.210364	0.143018	0.0784303	0.0592478	0.038922	0.0314122	0.0171188	2.22256	1.04087	0.510272	0.410777	0.286436	0.228981	0.10222	0.660298	0.394924	0.248491	0.225406	0.179597	0.120923	0.0501238
499		0.142555	0.0821815	0.0702296	0.0436903	0.0292915	0.0178213	0.00885814	3.01634	6.64969	3.69371	5.54652	5.90644	6.4613	1.58738	0.18497	0.142345	0.10577	0.0729706	0.0441625	0.0343665	0.0183188	1.58387	0.730186	0.336586	0.168267	0.176231	0.11445	0.101652	0.598486	0.471306	0.272024	0.12368	0.127959	0.0841827	0.073215
500		0.31471	0.0866622	0.100733	0.0653837	0.057983	0.0332651	0.019673	2.68424	2.00085	1.01659	0.683829	0.480591	0.366688	0.314499	0.333905	0.178827	0.115229	0.082334	0.0738523	0.0521747	0.028216	4.61704	1.10906	0.814282	0.560293	0.451065	0.191774	0.123694	1.034	0.454734	0.446411	0.255461	0.218931	0.0991912	0.0565247
501		0.14733	0.0905182	0.0763036	0.0654443	0.0585771	0.0310791	0.0149586	1.63152	0.459055	0.325446	0.226133	0.131899	0.10267	0.0715781	0.339116	0.159272	0.0963713	0.0664956	0.0699526	0.0432831	0.0331746	3.85495	2.29406	1.29899	1.16928	1.52129	1.04897	1.05903	1.2424	0.504235	0.343465	0.294441	0.211354	0.117707	0.0655751
502		0.545855	0.228429	0.151922	0.128341	0.0684503	0.0480191	0.0384761	2.90784	1.57182	1.18529	1.02234	0.526949	0.333762	0.254483	0.391096	0.206335	0.151454	0.0914199	0.0744593	0.0483758	0.0249472	1.27648	0.601085	0.271018	0.247638	0.206033	0.142388	0.0921935	0.719395	0.272093	0.189958	0.158008	0.110694	0.0724777	0.0463902
503		0.516608	0.200564	0.122509	0.080121	0.06941	0.0551538	0.040302	1.61966	1.15836	0.399775	0.35007	0.254165	0.175006	0.121676	0.585919	0.306884	0.292669	0.225141	0.135884	0.098123	0.0712909	1.1424	0.459305	0.300797	0.165783	0.154722	0.122501	0.0870655	0.569908	0.277492	0.197494	0.115168	0.0929311	0.0612498	0.0390487
504		0.337357	0.069952	0.0442153	0.0318963	0.0311231	0.0157337	0.00990065	1.45724	0.871044	0.668766	0.45542	0.44816	0.207961	0.198369	0.55212	0.185805	0.172397	0.169613	0.0803969	0.0863724	0.0738223	1.37796	0.492659	0.466188	0.40347	0.262645	0.171688	0.130964	0.81111	0.462498	0.37866	0.280266	0.213189	0.130298	0.112671
505		0.278739	0.131221	0.0992019	0.061653	0.0424917	0.0310399	0.0198428	5.78855	15.003	30.8619	1.50783	0.633059	0.707744	0.752943	0.559573	0.279841	0.147012	0.218307	0.154875	0.0832393	0.0764888	3.16648	1.6406	1.03542	0.813656	0.960325	0.80692	0.648494	0.818563	0.530787	0.427076	0.393492	0.369376	0.194622	0.1872
506		0.200537	0.0701238	0.0502031	0.0265162	0.0247419	0.0168235	0.0153659	1.28144	0.355145	0.348944	0.220684	0.136748	0.0925919	0.0856213	0.54559	0.315221	0.156213	0.121466	0.0733797	0.0441255	0.0380234	2.73897	8.18894	1.59034	2.94121	3.03036	1.91123	4.06579	0.810208	0.374939	0.233052	0.206321	0.17183	0.0822681	0.0769956
507		0.139392	0.0779923	0.0476354	0.0312323	0.0196079	0.017765	0.00945851	200.835	3.68736	1.27323	1.16842	1.12827	0.794088	0.554569	0.285206	0.164783	0.129751	0.093735	0.0688616	0.064917	0.0346278	5.58209	1.06651	0.560018	0.454978	0.351139	0.266825	0.135046	0.722711	0.490208	0.378932	0.278728	0.183178	0.102389	0.0652858
508		0.394143	0.244063	0.145695	0.0749649	0.0683875	0.0556734	0.0333617	1.03395	0.581466	0.456295	0.265092	0.214891	0.131852	0.117474	0.600809	0.235785	0.198571	0.127971	0.14264	0.0918425	0.0587189	1.35943	0.668241	0.396985	0.281521	0.225938	0.122056	0.0738825	0.969664	0.496121	0.312265	0.19919	0.16427	0.0940224	0.0581615
509		0.284427	0.161212	0.0902153	0.076275	0.0554233	0.047644	0.020706	1.6099	0.825935	0.821795	0.528722	0.386108	0.305232	0.166088	0.72378	0.309659	0.220471	0.136043	0.101809	0.0762593	0.0435568	3.768	1.00301	0.95444	0.748652	0.572223	0.406128	0.178458	0.736688	0.533498	0.313938	0.276078	0.177954	0.121718	0.0740581
510		0.613627	0.263881	0.148295	0.108557	0.0591255	0.0564155	0.0308495	3128.03	30.3527	8.63236	4.36511	3.22213	1.8446	0.764261	0.777281	0.374233	0.346286	0.213615	0.1656	0.124373	0.0853853	1.97106	0.745525	0.405799	0.197843	0.267349	0.177715	0.0969322	1.55106	0.601388	0.399533	0.180015	0.179833	0.116847	0.0790313
511		0.415483	0.222602	0.123956	0.0827133	0.0583196	0.0431182	0.0271053	6.27679	2.84111	3.0879	1.67557	0.668996	0.810613	0.713325	0.431242	0.189615	0.125349	0.092622	0.0670686	0.0524779	0.0278348	2.05189	1.58115	0.734392	0.384346	0.275407	0.197176	0.179513	1.93451	2.14656	0.812477	0.46498	0.359875	0.28338	0.184779
512		0.175194	0.105735	0.056454	0.0479411	0.0336094	0.020197	0.00799012	5.68229	2.3037	43.6616	5.17922	1.95278	0.925686	1.37548	0.231623	0.110914	0.0919805	0.0607876	0.0387238	0.031813	0.0209366	2.13085	1.54176	0.748584	0.717343	0.51535	0.37232	0.220101	0.771712	0.513696	0.461018	0.359732	0.147416	0.184435	0.0975921
513		0.513602	0.340281	0.141338	0.129012	0.0966155	0.0772592	0.0502902	1.99495	1.29003	1.3364	0.762959	0.694574	0.657672	0.486515	0.368496	0.244223	0.115311	0.102686	0.0649919	0.0504177	0.0257217	2.14801	1.31485	0.791611	0.742853	0.315807	0.26212	0.0987035	2.20767	0.901719	0.529583	0.46171	0.29025	0.207266	0.107008
514		0.157632	0.0950869	0.0784059	0.049251	0.0332624	0.0198295	0.00925422	4.22714	9.44224	4.01559	5.05272	1.67195	2.90924	1.51484	0.207188	0.154747	0.112674	0.0784042	0.0479007	0.0359655	0.0196358	2.3277	0.930238	0.576373	0.438373	0.340128	0.2327	0.188575	0.941024	0.341224	0.25654	0.160718	0.136399	0.12525	0.0813481
515		0.335561	0.0906582	0.104944	0.0701894	0.0590003	0.0355537	0.0209571	45.3388	5.10737	4.45457	2.34436	16.2633	37.6399	1.76309	0.351844	0.184079	0.119043	0.0846669	0.0755749	0.0538058	0.0292904	2.15239	4.66922	1.06592	1.17437	0.818332	0.564365	0.338041	1.96221	0.769844	0.725256	0.587928	0.441887	0.255265	0.155573
516		0.170663	0.101494	0.0883549	0.0726636	0.0625182	0.0333546	0.0169504	1.31752	0.365101	0.321588	0.239412	0.155168	0.125086	0.0776522	0.358345	0.175697	0.102678	0.0693522	0.0724037	0.0461356	0.0353025	1.59706	0.471222	0.353511	0.380821	0.22284	0.142173	0.0986903	1.03511	0.663401	0.401702	0.364466	0.232047	0.152939	0.106203
517		0.594796	0.231311	0.158084	0.134646	0.0692167	0.0486803	0.0401658	2.60671	2.92945	1.88511	1.27878	1.28222	0.672089	0.535377	0.465872	0.205881	0.167755	0.0931699	0.0761384	0.0466827	0.0285702	59.6338	6.62099	0.745429	0.380309	0.410887	0.323195	0.180873	3.11601	1.00209	0.378865	0.268499	0.240535	0.176529	0.0960533
518		0.544496	0.212397	0.129608	0.084565	0.0728522	0.056918	0.0416713	1.94042	1.71489	1.33109	1.52811	0.765215	0.692913	0.44859	0.625575	0.31472	0.30474	0.236649	0.141391	0.102309	0.0735982	5.95089	1.32891	0.835785	0.80239	0.482571	0.431121	0.214993	2.15681	1.11154	0.426522	0.347701	0.242419	0.227386	0.129014
519		0.373315	0.0733486	0.0467172	0.0365579	0.0374999	0.0190789	0.0123194	3.88043	1.53008	1.1182	0.842877	0.785654	0.490632	0.408044	0.554774	0.181138	0.177193	0.173023	0.0819374	0.0894027	0.0747051	1.98592	0.46202	0.434913	0.280638	0.142725	0.13558	0.0986685	1.90781	0.562922	0.498108	0.276703	0.136365	0.150959	0.0979773
520		0.308453	0.155804	0.110253	0.0660232	0.0493224	0.0360974	0.0228977	1.36178	0.996311	0.670081	0.424411	0.374219	0.19162	0.163332	0.580163	0.297166	0.150204	0.226028	0.162632	0.0835464	0.0785624	1.29329	1.33486	0.673473	0.410473	0.3966	0.427046	0.251749	1.1314	1.07158	0.649349	0.447235	0.445668	0.433329	0.250372
521		0.232662	0.10429	0.0686148	0.030994	0.0330623	0.0239722	0.0187915	1.85626	1.04874	0.585284	0.326759	0.189153	0.144608	0.143128	0.597377	0.352578	0.172393	0.134516	0.0787446	0.0483707	0.0403721	5.64538	1.2316	0.774934	0.589992	0.410086	0.2321	0.135527	1.21073	0.411632	0.299168	0.140189	0.150612	0.101996	0.0690759
522		0.224119	0.140381	0.094166	0.0607381	0.0372749	0.0320337	0.0157314	3.94736	1.14307	0.940953	0.734853	0.739423	0.606059	0.364635	0.324523	0.181632	0.142619	0.100882	0.0729722	0.0708342	0.0391691	1.43628	0.388025	0.306864	0.252543	0.219337	0.153632	0.0685512	0.931371	0.367333	0.211325	0.168779	0.142483	0.11406	0.0689224
523		0.427142	0.261986	0.159592	0.0853075	0.0772485	0.0601885	0.0354737	3.01213	5.24051	8.8774	1.52283	0.788513	0.78583	0.426333	0.619051	0.241388	0.204392	0.133094	0.147452	0.0943904	0.0608439	2.18214	0.859781	0.607806	0.304162	0.249459	0.156747	0.0836167	3.19535	0.608693	0.475062	0.284817	0.231861	0.201691	0.110557
524		0.309004	0.177169	0.0984424	0.0841181	0.0586374	0.0503715	0.021425	5.18892	1.67762	1.43283	0.814177	0.444447	0.370492	0.174998	0.767651	0.32823	0.242106	0.14686	0.105783	0.0801406	0.0456293	2.24746	1.04347	0.652886	0.489612	0.332669	0.175638	0.137886	3.25987	1.48473	0.792239	0.644683	0.477233	0.265557	0.150515
525		0.628572	0.27692	0.158388	0.116571	0.0621409	0.0598464	0.0322209	8.06796	4.53135	12.2571	5.72976	2.48004	4.21037	1.32769	0.787942	0.386439	0.352562	0.216084	0.169567	0.124353	0.0873305	6.52795	12.2263	2.15407	2.18682	1.85994	0.659341	0.680817	19.8543	1.12729	0.70834	0.514829	0.477236	0.211314	0.296019
526		0.393791	0.250471	0.142501	0.0883809	0.0552456	0.0467614	0.0307465	2.96837	3.62442	1.40108	0.684548	0.601854	0.433651	0.286454	0.465776	0.201942	0.147641	0.097241	0.0651602	0.0493921	0.027147	2.44821	0.964024	0.782907	0.629864	0.515985	0.350846	0.194281	0.613376	0.260547	0.239452	0.253315	0.205632	0.124931	0.0496218
527		1.62043	0.5365	0.28632	0.193882	0.145882	0.10262	0.0686577	831.069	5.51363	3.11656	5.15928	4.27879	2.49272	3.09365	0.308353	0.139064	0.128262	0.072565	0.0486931	0.0428842	0.0285838	4.01567	1.78758	1.46202	1.26765	0.744753	0.438093	0.3231	0.491821	0.358549	0.215471	0.131978	0.080043	0.0619605	0.0439376
528		0.524899	0.33697	0.144892	0.128291	0.0997381	0.0798599	0.0530351	1.78501	0.706206	0.573109	0.412822	0.296909	0.19683	0.123289	0.425097	0.253592	0.112922	0.106248	0.0643722	0.050036	0.0300366	1.25162	1.44722	0.64756	0.490651	0.251766	0.207974	0.064169	0.385086	0.324779	0.190006	0.185897	0.140196	0.0876916	0.0419013
529		0.170668	0.0904462	0.0763405	0.0509635	0.0370602	0.0208749	0.0112326	1.63669	1.69673	1.81185	1.50644	1.63195	0.722456	0.456211	0.225347	0.157905	0.10889	0.0787445	0.0481381	0.0363083	0.0202322	2.06486	1.11795	0.410134	0.362571	0.207847	0.167247	0.103092	0.711573	0.352314	0.288943	0.202927	0.163481	0.0929817	0.0468895
530		0.423903	0.166798	0.136406	0.107903	0.086685	0.0493585	0.030716	4.02842	98.6188	4.47089	2.53448	3.98671	0.929168	0.86919	0.407164	0.206911	0.145619	0.102447	0.0814634	0.065474	0.0406408	4.26103	6.29765	3.11695	2.02786	1.35981	1.14965	0.604159	0.636326	0.402868	0.382805	0.197468	0.177496	0.096242	0.0774532
531		0.174717	0.102912	0.0861838	0.0705432	0.0614889	0.0327393	0.0171201	3.29425	0.626797	0.499034	0.269821	0.19831	0.237085	0.145555	0.373347	0.176918	0.101245	0.0648413	0.0669488	0.0425917	0.0336896	1.3563	0.7774	0.408918	0.278454	0.16482	0.111506	0.0641726	0.702603	0.355767	0.266821	0.172296	0.112113	0.0788936	0.0615979
532		0.577597	0.239555	0.152518	0.132586	0.0691544	0.0496006	0.0394819	11.9047	3.946	2.53654	1.44791	0.830979	0.509399	0.303487	0.47353	0.208589	0.160507	0.0878985	0.0708333	0.0435035	0.029467	1.60824	0.639442	0.30904	0.204926	0.187798	0.135541	0.0865793	0.559868	0.282088	0.139223	0.161134	0.129801	0.0662652	0.0522951
533		0.533775	0.216887	0.132366	0.0862945	0.0751709	0.05825	0.0429387	3.18906	2.46598	0.811433	0.44515	0.320757	0.190803	0.163852	0.615848	0.314671	0.3044	0.231561	0.1396	0.101201	0.0718571	1.03444	0.43206	0.335432	0.233793	0.183882	0.181317	0.0842846	0.491129	0.365936	0.186916	0.156084	0.126351	0.108549	0.0513904
534		0.369437	0.0758364	0.0443012	0.028147	0.0279133	0.0177631	0.00926308	1.59466	1.1379	0.349576	0.262254	0.20624	0.267514	0.198333	0.610561	0.196921	0.181552	0.169242	0.0961097	0.0923373	0.0769844	0.995713	0.550749	0.576165	0.437513	0.385763	0.23177	0.201671	0.594289	0.382362	0.317129	0.250565	0.244456	0.124183	0.104046
535		0.270458	0.159334	0.108654	0.0698565	0.0559955	0.0374889	0.0245373	2.42023	1.02671	0.680553	0.823702	0.550862	0.337989	0.307265	0.582964	0.308043	0.136721	0.230232	0.168991	0.0902878	0.0844099	1.11842	0.931067	0.721411	0.401361	0.393551	0.244152	0.0820089	0.778661	0.704402	0.570853	0.339345	0.28894	0.184224	0.0795413
536		0.30673	0.0862168	0.0498391	0.0405883	0.0366699	0.0252604	0.0183012	2.03066	0.649048	0.547568	0.356864	0.199313	0.120077	0.0872755	0.606072	0.373579	0.168063	0.133522	0.0807937	0.0504691	0.0407246	2.10056	2.12763	1.46457	1.19566	1.10446	0.73625	0.704486	0.864624	0.621966	0.365949	0.32612	0.179002	0.162425	0.0935677
537		0.23574	0.14126	0.0871972	0.0604793	0.0451456	0.0371401	0.0195457	8.13334	2.33824	6.69137	3.05809	2.02568	2.30474	0.749334	0.298047	0.17171	0.118714	0.0803736	0.0625208	0.0631265	0.0388863	7.67116	0.899331	1.19211	0.794977	0.395992	0.299066	0.153157	0.865681	0.352948	0.271146	0.193131	0.125549	0.0991211	0.0589475
538		0.513905	0.257788	0.152891	0.0813623	0.0588298	0.0413807	0.0217364	2.01221	0.640816	0.320806	0.248672	0.234841	0.192456	0.118199	0.644564	0.249238	0.207409	0.135848	0.145439	0.0952442	0.0597719	1.2241	0.692807	0.526887	0.294606	0.252982	0.171008	0.0804244	0.803937	0.542426	0.329424	0.195798	0.184255	0.13251	0.0674338
539		0.284844	0.164833	0.0753086	0.0877867	0.0591922	0.0417627	0.0195039	1.74339	0.650222	0.638957	0.390154	0.230093	0.170338	0.0907512	0.700528	0.333682	0.244675	0.148372	0.116494	0.087291	0.0506175	3.91873	0.927659	0.671079	0.528261	0.550127	0.490078	0.275419	0.781079	0.498359	0.396232	0.267071	0.172858	0.140949	0.0679264
540		0.719752	0.275408	0.15137	0.112885	0.0634782	0.0599573	0.0354384	17.4402	12.8823	5.49852	2.11207	1.16274	1.33805	0.744121	0.778357	0.365982	0.347073	0.212523	0.168751	0.125221	0.0877915	1.19687	0.464493	0.43354	0.382429	0.287191	0.159414	0.103613	1.12625	0.35547	0.324334	0.281868	0.219116	0.137314	0.0911599
541		0.344111	0.207745	0.116839	0.0709357	0.0437243	0.0411147	0.0277253	3.31133	1.52372	1.06229	0.50286	0.482982	0.479617	0.216672	0.408167	0.179166	0.122717	0.0809232	0.0581289	0.043309	0.0242516	5.1485	1.57225	0.660142	0.492177	0.401762	0.237421	0.126096	0.931767	0.568932	0.336654	0.293159	0.218835	0.132284	0.0776745
542		0.900536	0.406565	0.239772	0.152465	0.114228	0.0813159	0.0488749	24.9237	66.7364	19.983	26.0584	3.86142	3.05038	4.02312	0.276616	0.120736	0.112331	0.0651815	0.045308	0.0384666	0.0256903	6.95685	1.49539	2.29462	27.9421	2.46573	1.97813	3.96548	0.655849	0.338092	0.175118	0.13593	0.0835175	0.0789637	0.060949
543		0.476325	0.306134	0.131086	0.11561	0.0893704	0.070061	0.0453628	1.79719	1.07404	0.713889	0.36614	0.328863	0.27549	0.174342	0.229583	0.146285	0.0704645	0.0568331	0.035674	0.0303683	0.0187135	1.65367	0.681639	0.500043	0.380993	0.240323	0.218154	0.10495	0.660298	0.394924	0.248491	0.225406	0.179597	0.120923	0.0501238
544		0.155475	0.0790313	0.0702281	0.045612	0.0325828	0.0188729	0.0106388	3.8808	3.5383	6.74861	3.47295	3.70214	1.19906	0.771401	0.194672	0.144684	0.103141	0.0730591	0.0446894	0.0344398	0.0185796	0.987387	0.436871	0.365628	0.195346	0.157291	0.137537	0.0894011	0.598486	0.471306	0.272024	0.12368	0.127959	0.0841827	0.073215
545		0.4124	0.15303	0.126225	0.102325	0.0865804	0.0463802	0.0289421	2.97444	1.43589	0.95675	0.690265	0.407619	0.366168	0.300095	0.380467	0.199138	0.137196	0.0962226	0.0800156	0.0616814	0.036807	15.6566	2.79703	1.87788	1.72458	1.11878	0.440561	0.213168	1.034	0.454734	0.446411	0.255461	0.218931	0.0991912	0.0565247
546		0.155401	0.0907154	0.0767546	0.0663149	0.0591998	0.0314752	0.0153764	1.31964	0.422215	0.301832	0.211262	0.120733	0.100907	0.063618	0.34781	0.162679	0.094238	0.0617365	0.0657663	0.0410226	0.0322723	6.39609	2.8393	3.18455	5.66086	8.04141	4.84455	2.30374	1.2424	0.504235	0.343465	0.294441	0.211354	0.117707	0.0655751
547		0.558674	0.237328	0.148583	0.128625	0.0676518	0.048235	0.0383388	3.2218	2.16336	1.72698	1.64356	0.740151	0.438109	0.38322	0.39767	0.196886	0.148745	0.0892298	0.0699235	0.0444973	0.0250936	1.595	0.44492	0.29058	0.251507	0.189844	0.173913	0.0930676	0.719395	0.272093	0.189958	0.158008	0.110694	0.0724777	0.0463902
548		0.516126	0.204933	0.126239	0.0820328	0.0725739	0.0567032	0.0416419	1.05516	0.799129	0.431841	0.375984	0.244979	0.162767	0.123011	0.579247	0.308482	0.293892	0.222759	0.134735	0.0975289	0.0702952	1.15096	0.424029	0.291284	0.19662	0.138613	0.130593	0.0769979	0.569908	0.277492	0.197494	0.115168	0.0929311	0.0612498	0.0390487
549		0.338115	0.0760089	0.0452375	0.0280344	0.0246915	0.0161543	0.0081619	1.22338	0.813358	0.59644	0.406676	0.371973	0.19611	0.188489	0.593625	0.197347	0.177177	0.166827	0.0903591	0.0883124	0.0743858	1.46111	0.506123	0.409544	0.323156	0.230219	0.168453	0.127988	0.81111	0.462498	0.37866	0.280266	0.213189	0.130298	0.112671
550		0.245469	0.138636	0.100032	0.0661192	0.0487249	0.0326191	0.0212798	6.91656	25.2152	3.93045	1.41471	0.549119	0.448526	0.516794	0.556091	0.2846	0.138387	0.220484	0.159777	0.0868061	0.0798681	1.54757	0.905324	0.734765	0.935684	0.901102	0.528693	0.51445	0.818563	0.530787	0.427076	0.393492	0.369376	0.194622	0.1872
551		0.257058	0.0836932	0.0449516	0.0427732	0.0306601	0.0240452	0.0154261	1.65099	0.532639	0.436584	0.247633	0.166986	0.106144	0.0947576	0.56889	0.335848	0.156813	0.125167	0.077689	0.0468198	0.038925	33.4168	2.993	1.46485	0.873978	0.765759	0.491323	0.417837	0.810208	0.374939	0.233052	0.206321	0.17183	0.0822681	0.0769956
552		0.153196	0.0885196	0.0552317	0.0359115	0.0280806	0.0230501	0.013205	1.75669	2.77867	0.895164	0.784794	0.637615	0.439612	0.514111	0.262974	0.155821	0.110417	0.0773224	0.0608857	0.0579469	0.0343104	3.13772	6.74739	6.00791	4.24292	1.54093	1.34766	0.61047	0.722711	0.490208	0.378932	0.278728	0.183178	0.102389	0.0652858
553		0.462453	0.237443	0.135386	0.0694086	0.0506353	0.0401575	0.0222965	0.890185	0.498738	0.411898	0.246146	0.20213	0.130076	0.120348	0.619319	0.239542	0.200541	0.129555	0.140861	0.0921642	0.0582231	1.54633	0.648455	0.398279	0.244686	0.227119	0.139859	0.0836639	0.969664	0.496121	0.312265	0.19919	0.16427	0.0940224	0.0581615
554		0.266837	0.15249	0.0733954	0.082712	0.0574359	0.0414214	0.0187256	1.57689	1.15379	1.41167	0.644841	0.48689	0.379564	0.24766	0.692267	0.319156	0.228941	0.139015	0.109292	0.08179	0.0473719	1.98796	6.6678	7.92004	9.36366	40.5854	124.452	97.8188	0.736688	0.533498	0.313938	0.276078	0.177954	0.121718	0.0740581
555		0.676368	0.263879	0.14329	0.105685	0.060216	0.0573834	0.0342121	16.5433	9.09677	348.31	78.9785	15.1891	73.0055	2.60315	0.771832	0.35989	0.341102	0.210125	0.165279	0.123912	0.0852711	1.80604	0.751007	0.374145	0.214465	0.200502	0.156991	0.10041	1.55106	0.601388	0.399533	0.180015	0.179833	0.116847	0.0790313
556		0.311966	0.172793	0.0973579	0.0591404	0.0364084	0.0379259	0.0249061	5.06665	2.02427	2.92733	1.08856	0.498304	0.597017	0.261049	0.352845	0.160093	0.0993295	0.0663174	0.0505188	0.0383731	0.0216868	0.973877	0.322745	0.22563	0.109736	0.107437	0.0719689	0.0468621	0.465057	0.213199	0.122248	0.0830587	0.0717525	0.0600124	0.0377707
557		0.585673	0.288648	0.195002	0.128422	0.0889718	0.0637078	0.032514	316.146	184.31	4.7898	2.2504	2.03441	1.76771	1.01159	0.247548	0.106832	0.0983514	0.0584787	0.0424543	0.0351324	0.0231927	1.42544	0.624216	0.324478	0.25577	0.240264	0.175019	0.133862	0.371529	0.414545	0.218826	0.135864	0.0906126	0.0753895	0.0560691
558		0.42761	0.276805	0.119928	0.104709	0.0804496	0.0620969	0.0394124	2.03177	0.963116	0.727378	0.446615	0.3987	0.292981	0.154123	0.15741	0.0952059	0.0552654	0.0345881	0.0231012	0.0223004	0.0143239	1.60172	0.667482	0.257825	0.196264	0.143595	0.120557	0.0734375	0.26906	0.164974	0.0923847	0.068873	0.0495277	0.0351129	0.0271484
559		0.142915	0.0719791	0.0667859	0.0420217	0.0291215	0.0172832	0.00995492	3.07761	2.08901	2.42077	1.75548	2.06675	0.719077	0.42891	0.171581	0.135419	0.0997303	0.0694315	0.0419337	0.0330731	0.0172585	0.408516	0.294172	0.168372	0.121345	0.0856292	0.0607064	0.0301531	0.263831	0.200325	0.141114	0.0828197	0.0651307	0.0340651	0.0224095
560		0.389896	0.131688	0.114851	0.0927606	0.0854308	0.0431406	0.0271141	4.64359	1.22234	1.05382	0.822831	0.438155	0.433843	0.416851	0.360935	0.190918	0.127951	0.0897584	0.0779371	0.0576817	0.0330616	0.727147	0.876217	0.490591	0.395028	0.279094	0.178829	0.0797252	0.745402	0.60344	0.399995	0.273428	0.206876	0.12816	0.0676223
561		0.143003	0.0845141	0.0711925	0.0640259	0.0579816	0.0310214	0.0143002	0.491809	0.197525	0.15218	0.121599	0.069146	0.0773373	0.0528796	0.328939	0.151151	0.0887408	0.0606483	0.0646367	0.0395925	0.030977	0.513435	0.278816	0.156247	0.129992	0.0849712	0.0545906	0.032455	0.403705	0.172721	0.125113	0.0939454	0.0551941	0.0469455	0.0367848
562		0.532373	0.232886	0.145008	0.124872	0.0662207	0.046637	0.0369859	2.86242	2.27229	2.29002	2.04347	1.10455	0.58371	0.368489	0.333478	0.191993	0.138632	0.0917141	0.0714419	0.047193	0.0228535	0.901561	0.409092	0.241638	0.213266	0.127095	0.09775	0.075266	0.525833	0.263507	0.198791	0.146512	0.107284	0.0697749	0.0384462
563		0.49897	0.193467	0.120183	0.0787651	0.0706285	0.0553764	0.0404279	1.20684	1.00005	0.914677	0.601599	0.292729	0.260498	0.211218	0.541562	0.300332	0.283548	0.212518	0.130165	0.0925966	0.0677475	0.606884	0.263292	0.220415	0.147214	0.0995371	0.0657383	0.0508038	0.278334	0.154982	0.115772	0.0718381	0.0540159	0.0493905	0.0328393
564		0.315357	0.0750652	0.0467781	0.0278198	0.0225816	0.0147487	0.00756202	1.1986	0.729009	0.523616	0.335281	0.260272	0.188357	0.144272	0.572039	0.194953	0.170829	0.16358	0.0843258	0.0837992	0.0713939	0.794197	0.400875	0.343491	0.225857	0.176025	0.12229	0.0921753	0.623108	0.427927	0.317402	0.223215	0.166061	0.120768	0.0766562
565		0.229807	0.116061	0.0943338	0.0619543	0.0419021	0.0286529	0.0186754	6.70333	1.57442	2.02144	1.97305	1.0443	0.506127	0.404201	0.528205	0.2605	0.139805	0.209974	0.150434	0.0820415	0.0753477	0.736538	0.731903	0.363414	0.212809	0.193135	0.139275	0.103405	0.543521	0.365763	0.262614	0.206351	0.167103	0.120605	0.0813259
566		0.203845	0.073243	0.0405984	0.0406111	0.0228514	0.0197949	0.014031	2.50034	1.06801	0.640899	0.310412	0.209661	0.115457	0.0983325	0.517806	0.298005	0.143781	0.114956	0.0719139	0.0423986	0.0363277	24.3068	0.980868	0.711319	0.629868	0.394524	0.319858	0.238952	0.391394	0.244887	0.125432	0.0793342	0.0636297	0.0411903	0.0304656
567		0.114077	0.0628758	0.0492782	0.0303692	0.0209761	0.016158	0.00995348	2.11237	4.36029	14.3276	8.45894	6.74457	7.27436	2.82894	0.23453	0.14291	0.104618	0.0755817	0.0589829	0.0541615	0.0308008	1.27766	0.524748	0.303114	0.21321	0.18802	0.148663	0.0921229	0.420957	0.261174	0.173478	0.0762556	0.0551111	0.0468589	0.0343718
568		0.400005	0.223666	0.124203	0.0618701	0.0457954	0.0403559	0.0246333	0.820956	0.372868	0.294104	0.23385	0.156743	0.135596	0.118777	0.591879	0.229267	0.19156	0.123877	0.135722	0.0890629	0.0567055	0.862913	0.480148	0.364173	0.190052	0.143739	0.104908	0.0665817	0.638278	0.389756	0.252289	0.147571	0.0869309	0.07256	0.0511282
569		0.24874	0.144487	0.0754152	0.0787412	0.0562422	0.0425987	0.0189545	2.13429	1.69273	1.4676	0.646496	0.392342	0.430175	0.227358	0.669528	0.300305	0.210541	0.128469	0.100362	0.075795	0.0434842	0.952484	0.638918	0.365712	0.320326	0.193047	0.137314	0.0546335	0.511044	0.373313	0.252673	0.199358	0.134719	0.0974237	0.043759
570		0.638997	0.256392	0.138081	0.100813	0.0585485	0.0560656	0.0332757	28.8569	3.6989	5.29516	1.76784	1.19772	1.33794	0.585749	0.762366	0.354044	0.334236	0.207388	0.16213	0.122319	0.083197	1.5305	0.560039	0.331108	0.199477	0.147719	0.109438	0.0861376	1.24303	0.54516	0.320719	0.197331	0.150359	0.118013	0.0918659
571		0.31436	0.161331	0.0909967	0.0563009	0.0344431	0.0366602	0.0231235	7.50499	6.15252	6.49029	1.95386	0.792248	1.14438	0.607448	0.329136	0.153501	0.0891712	0.0611396	0.0467222	0.0370819	0.0208864	1.35453	0.713269	0.413422	0.231589	0.220686	0.118969	0.0947872	0.619192	0.328931	0.172623	0.0951479	0.0851918	0.0677976	0.0484235
572		0.496018	0.215676	0.157749	0.111879	0.0714308	0.0496732	0.0218164	61.8953	8.4425	2.31697	1.43122	0.801221	0.765276	0.581474	0.23269	0.102575	0.0913005	0.055066	0.0409654	0.0333028	0.0216975	11.6084	2.21061	1.24056	0.77943	0.423231	0.451973	0.329892	0.913375	0.665798	0.377439	0.319211	0.211636	0.183857	0.110575
573		0.405559	0.266035	0.116315	0.100828	0.0767485	0.0589739	0.036939	7.40919	0.909092	0.663526	0.486126	0.450209	0.322426	0.188668	0.143118	0.080627	0.0535365	0.0295107	0.0208808	0.0207528	0.0133671	2.29206	0.861803	0.400209	0.346415	0.212166	0.159451	0.0863657	0.657531	0.36034	0.228026	0.164561	0.114438	0.0843187	0.0340716
574		0.138167	0.072026	0.0671661	0.0413993	0.0277526	0.0165657	0.00934788	8.6163	3.33826	2.46544	1.42335	1.34628	0.627679	0.505885	0.163293	0.130444	0.099181	0.0685375	0.0406453	0.032572	0.0165621	1.30733	0.639646	0.326185	0.205403	0.175406	0.1129	0.104701	0.75353	0.359665	0.138563	0.137829	0.0994681	0.0805407	0.0505222
575		0.369831	0.104223	0.10713	0.0815859	0.0826239	0.0408374	0.025916	18.6168	1.67768	3.41967	1.71061	2.06982	1.53681	1.3808	0.352417	0.185708	0.121376	0.0852702	0.0763843	0.0548934	0.0303038	1.08596	0.907285	0.918915	0.719271	0.625475	0.39878	0.297492	1.02993	0.977235	0.735704	0.733571	0.48122	0.326945	0.235274
576		0.140074	0.0845249	0.0704393	0.063906	0.0585036	0.031433	0.0140371	0.433046	0.273489	0.194433	0.14162	0.0757195	0.0627074	0.0538685	0.319999	0.145656	0.0868716	0.0606112	0.0641102	0.0390645	0.0304749	1.08868	0.688834	0.502269	0.318688	0.211859	0.164274	0.122742	0.469925	0.366553	0.246557	0.165117	0.109849	0.0826262	0.0774361
577		0.520142	0.230336	0.14494	0.124023	0.0655784	0.0456715	0.0363828	2.92878	33.9804	3.1775	5.64566	2.18234	0.771834	0.542748	0.3115	0.192949	0.134452	0.0924124	0.0722399	0.0481656	0.0222578	1.44768	0.597323	0.348775	0.246584	0.171499	0.153107	0.107403	0.6991	0.338158	0.195651	0.118871	0.0979597	0.0707883	0.050617
578		0.493022	0.188482	0.117513	0.0774074	0.0698392	0.0547161	0.0397332	184.946	4.16433	14.6879	2.40649	1.3707	1.29947	0.500854	0.522371	0.295558	0.279148	0.207885	0.128244	0.0900105	0.0665092	0.815157	0.295068	0.23152	0.151273	0.106071	0.0980037	0.0789634	0.443207	0.247695	0.179132	0.103968	0.0764619	0.0790332	0.044092
579		0.308817	0.072955	0.047488	0.0282012	0.0234638	0.0138469	0.00761118	1.30893	0.916488	0.625359	0.374077	0.242881	0.212268	0.119482	0.557202	0.19284	0.166011	0.161514	0.0804142	0.0810737	0.0695835	1.14061	0.963202	0.730573	0.331379	0.263083	0.253499	0.173921	1.06272	0.549928	0.402056	0.225897	0.153948	0.133641	0.0639659
580		0.237109	0.102361	0.0934533	0.0594641	0.0378559	0.0267458	0.017876	4.31075	0.800168	1.40737	2.17193	1.28632	0.598533	0.29311	0.517426	0.250319	0.142446	0.205753	0.146188	0.0795759	0.0734465	1.27579	0.741158	0.378947	0.357166	0.230856	0.203163	0.11186	0.71796	0.439727	0.20478	0.174864	0.115989	0.152993	0.075466
581		0.180236	0.0602888	0.0372065	0.0368457	0.0188022	0.0154082	0.0143458	3.34272	1.2468	0.696404	0.577569	0.436199	0.24841	0.161206	0.488243	0.280585	0.138709	0.10955	0.0679835	0.0400676	0.0349414	5.77357	2.17356	1.58015	1.17839	1.00629	0.394754	0.287993	0.590807	0.295355	0.215169	0.143181	0.108293	0.0773562	0.0538081
582		0.110854	0.0529695	0.0465188	0.028499	0.0179105	0.0133909	0.0082596	48.0049	7.88896	1.96917	1.61601	1.09945	0.775303	0.53669	0.221217	0.137239	0.102778	0.0754806	0.0584102	0.0528539	0.0292726	3.60384	1.15368	0.698125	0.645988	0.56241	0.327475	0.222739	1.81638	0.446419	0.284266	0.252044	0.177234	0.109677	0.0689247
583		0.347316	0.222949	0.125842	0.0636308	0.0473862	0.0444494	0.0289925	1.24637	0.497061	0.322268	0.293174	0.225849	0.199134	0.16161	0.577236	0.225176	0.186688	0.122055	0.133811	0.0879761	0.0565797	2.18298	1.86408	1.04029	0.825136	0.634211	0.360017	0.249011	0.800514	0.757596	0.474846	0.339688	0.297504	0.197057	0.141387
584		0.242142	0.147333	0.0824189	0.0765006	0.05586	0.0455408	0.0202497	3.21229	2.13027	1.25241	0.593447	0.356339	0.422518	0.226091	0.663288	0.292162	0.201584	0.123907	0.095312	0.0725971	0.0413363	2.45008	12.8562	1.10352	1.34231	1.63927	0.831242	0.401549	0.895121	0.577919	0.354748	0.284691	0.277193	0.155507	0.0621037
585		0.616326	0.256579	0.137284	0.0997027	0.0582201	0.0561203	0.0326551	5.56899	5.6801	49.1231	1.84487	1.45841	1.54928	0.779332	0.759078	0.353773	0.330656	0.206137	0.1607	0.121284	0.0820718	1.10268	0.60599	0.376719	0.327589	0.208668	0.139079	0.119049	1.03249	0.590773	0.347254	0.286226	0.163225	0.122094	0.119897
586		0.35293	0.174077	0.0996194	0.0621048	0.0373401	0.037094	0.0234507	2.73687	3.66766	2.56482	1.9761	0.672468	0.872095	0.564973	0.350416	0.161521	0.0957273	0.0681003	0.0504819	0.0409173	0.0226594	5.0529	1.45242	0.661397	0.38803	0.302974	0.18147	0.159566	2.55966	1.67271	0.9924	0.718238	0.487689	0.342136	0.289367
587		0.470204	0.191134	0.126381	0.0973303	0.0614756	0.0403767	0.0173851	7.17205	6.45853	12.1556	14.0928	4.18807	3.4896	41.0448	0.233605	0.1067	0.0925676	0.0561666	0.041125	0.0331289	0.0213304	2.91196	0.59535	0.622931	0.507305	0.269784	0.203807	0.137821	7.83802	2.35887	0.898934	0.841046	0.611859	0.386955	0.191531
588		0.426752	0.282525	0.123021	0.107017	0.080787	0.0628599	0.0392302	1.65884	3.79045	7.1563	1.71003	0.879693	0.893715	0.816525	0.155423	0.0901162	0.0580964	0.0350914	0.0246124	0.0229863	0.0139017	5.45396	0.96846	0.571518	0.437111	0.256132	0.222416	0.0926057	1.24381	0.521552	0.376355	0.303017	0.222593	0.152981	0.0631193
589		0.143982	0.0790869	0.0714664	0.0436809	0.028708	0.0170183	0.00913248	5.41735	24.6201	5.39035	1.94191	1.205	1.18717	0.784247	0.17055	0.131347	0.101573	0.0704022	0.0411989	0.0331561	0.016749	9.32141	0.646309	0.669529	0.379146	0.361342	0.2516	0.155308	5.5568	0.469569	0.315099	0.148501	0.156885	0.127054	0.0917016
590		0.36822	0.0885159	0.109735	0.0768677	0.0790124	0.0402809	0.0255603	4.29442	1.91452	0.807566	0.719354	0.643245	0.437272	0.394619	0.355137	0.184768	0.119268	0.0835929	0.0761524	0.0539823	0.0288767	6.99685	1.36894	0.646271	0.367578	0.302662	0.21612	0.114396	3.05383	1.13929	0.699213	0.442814	0.276767	0.192071	0.134775
591		0.147238	0.0887223	0.0753346	0.0665807	0.0611712	0.03262	0.0146386	1.05215	1.54013	1.12452	0.695114	0.482317	0.402759	0.309254	0.323478	0.149467	0.0891131	0.0616243	0.0651841	0.0403213	0.0314864	2.97403	0.588812	0.306688	0.229074	0.19638	0.135788	0.0442601	1.64404	0.825121	0.400307	0.321435	0.232306	0.155763	0.0904003
592		0.537836	0.230236	0.149516	0.127341	0.0658925	0.0455631	0.0370846	9.76919	1.3534	1.3213	0.71981	0.624652	0.462427	0.366848	0.325937	0.192873	0.134513	0.088666	0.0706091	0.046119	0.0217585	1.58412	0.651183	0.368919	0.256215	0.218932	0.223346	0.105227	0.806988	0.458339	0.176412	0.155915	0.159258	0.110617	0.0661982
593		0.505968	0.194047	0.120649	0.0784582	0.0705555	0.0549584	0.0399451	1.70706	1.90978	1.46376	0.795658	0.625989	0.377528	0.245426	0.535164	0.298789	0.284097	0.213465	0.130245	0.0923292	0.0680179	0.666154	0.288969	0.243161	0.156438	0.13819	0.111692	0.0750136	0.360929	0.210983	0.162815	0.141002	0.105923	0.0878387	0.0511331
594		0.323263	0.0720239	0.0474524	0.0310507	0.0282286	0.014573	0.00893626	3.1096	3.07571	1.83337	0.955437	0.580505	0.45464	0.19666	0.560917	0.191998	0.166862	0.161909	0.0793446	0.081638	0.0699871	3.34395	1.09726	0.47704	0.29419	0.252379	0.125306	0.120111	1.68619	1.34743	0.66827	0.374944	0.244774	0.136166	0.129922
595		0.264714	0.106829	0.0961654	0.0602975	0.0384321	0.0281653	0.0187934	4.37028	0.98841	1.00571	1.4269	0.819632	0.481968	0.163803	0.533179	0.258913	0.146741	0.212654	0.150974	0.0816381	0.0750908	24.4128	2.17127	0.766422	0.324415	0.266685	0.271351	0.161699	1.38035	7.6267	1.34411	0.837963	0.55133	0.611359	0.327259
596		0.199213	0.0576031	0.044797	0.0355397	0.0218931	0.0153557	0.0158811	8.60565	1.69933	1.041	3.07379	1.72188	1.1355	0.90495	0.508445	0.293814	0.147561	0.114735	0.069753	0.0413922	0.0360262	4.19721	4.91577	2.69787	1.37879	1.18026	0.915094	0.583766	23.2343	5.53595	2.67852	3.5196	3.9469	33.7856	2.95697
597		0.123559	0.0453898	0.0354141	0.0212115	0.0132781	0.0108537	0.00753851	3.493	7.64865	1.0404	0.867687	0.551224	0.365193	0.253585	0.229244	0.143541	0.107206	0.0777188	0.060275	0.0546945	0.0303776	0.86179	0.529802	0.409648	0.287648	0.228456	0.152937	0.0895758	2.47434	1.47609	1.12469	0.734246	0.730064	0.568765	0.29848
598		0.328183	0.239043	0.142496	0.0747973	0.0563226	0.0525714	0.0344805	6.40875	0.923483	0.558797	0.363401	0.328869	0.249584	0.191368	0.583432	0.227567	0.189795	0.125284	0.137491	0.0899937	0.0583927	2.52991	1.93788	1.81513	1.0621	0.832867	0.567077	0.354353	2.76616	14.64	4.28285	1.84803	1.53112	0.957076	0.426576
599		0.255417	0.162562	0.0940491	0.0777869	0.0569909	0.0494468	0.0220012	6.31678	2.32718	1.59631	1.50863	0.903178	0.520324	0.534381	0.699346	0.305691	0.212447	0.129817	0.0978233	0.0740846	0.0423625	7.03285	0.76665	0.517241	0.277967	0.167974	0.160692	0.106984	3.11513	1.02275	0.598216	0.364047	0.229383	0.117393	0.133597
600		0.605731	0.265647	0.141299	0.102921	0.0589562	0.05759	0.0325945	21.715	7.46112	7.31374	2.88116	1.75352	1.24045	0.788349	0.76942	0.362283	0.334091	0.208018	0.162462	0.12132	0.0823975	1.43218	0.972437	0.875471	0.783188	0.861967	0.532995	0.322822	0.780831	0.598725	0.508433	0.551422	0.469843	0.282082	0.166515
601		0.413255	0.201251	0.119295	0.0755185	0.047874	0.0406766	0.026367	4.86785	13.5192	15.2648	3.2409	1.86393	1.17146	0.711096	0.405001	0.1797	0.113064	0.0826875	0.0599205	0.0485612	0.0265437	1.59026	1.04427	0.767611	0.308557	0.313164	0.268671	0.209252	1.93451	2.14656	0.812477	0.46498	0.359875	0.28338	0.184779
602		0.436857	0.191208	0.103398	0.0872379	0.0577411	0.0367438	0.0170784	967.945	6.42488	9.81486	2.3684	1.39958	0.7721	0.533907	0.244569	0.115188	0.098038	0.0596738	0.04209	0.0341492	0.0217565	0.893126	1.16524	0.890239	0.590025	0.299231	0.330105	0.161313	0.771712	0.513696	0.461018	0.359732	0.147416	0.184435	0.0975921
603		0.484273	0.318783	0.137731	0.121216	0.0911386	0.0725751	0.04586	9.22492	5.26943	27.7399	38.7924	11.0834	10.0572	27.6225	0.220005	0.14579	0.0759886	0.0586853	0.0386768	0.0332007	0.0172906	3.126	1.19654	0.773496	0.684635	0.358301	0.28011	0.171993	2.20767	0.901719	0.529583	0.46171	0.29025	0.207266	0.107008
604		0.156495	0.0904065	0.078095	0.0478508	0.0313959	0.0184537	0.00927827	5.08565	1.80888	0.898954	0.97293	0.958211	0.611787	0.486169	0.186099	0.13874	0.106734	0.074347	0.0433924	0.0344459	0.0176234	2.01418	0.782841	0.622456	0.301368	0.376289	0.279521	0.202334	0.941024	0.341224	0.25654	0.160718	0.136399	0.12525	0.0813481
605		0.380208	0.092784	0.1182	0.0796381	0.0765137	0.0409168	0.0256888	6.94358	2.27292	3.56532	8.82789	5.21893	2.39285	0.927019	0.36623	0.187426	0.120568	0.0837396	0.0769506	0.0542183	0.0284907	1.26246	0.797443	0.691789	0.564549	0.488776	0.282748	0.189208	1.96221	0.769844	0.725256	0.587928	0.441887	0.255265	0.155573
606		0.164071	0.0958781	0.0846985	0.0719169	0.064954	0.0342642	0.0159105	0.661493	0.462496	0.333806	0.246061	0.144938	0.135954	0.08357	0.335985	0.161194	0.0940984	0.0636232	0.0675747	0.042993	0.0335589	0.890161	0.624476	0.709693	0.551946	0.360523	0.251616	0.172394	1.03511	0.663401	0.401702	0.364466	0.232047	0.152939	0.106203
607		0.577278	0.231423	0.156171	0.133142	0.0669445	0.0460637	0.0385903	1.77553	2.14954	5.24999	3.72813	7.85242	1.2265	0.748389	0.377417	0.197421	0.143457	0.0859482	0.0693831	0.0427127	0.0228226	2.44285	1.79812	0.75408	0.633861	0.44342	0.355899	0.179693	3.11601	1.00209	0.378865	0.268499	0.240535	0.176529	0.0960533
608		0.530607	0.205456	0.127338	0.0813681	0.0727043	0.0559804	0.0408665	5.37313	5.55436	4.54188	39.5435	4.13745	4.85485	3.76	0.571808	0.307026	0.295212	0.225798	0.135066	0.0973051	0.0708755	25.1354	1.70495	0.890937	0.628327	0.471047	0.387939	0.207572	2.15681	1.11154	0.426522	0.347701	0.242419	0.227386	0.129014
609		0.354201	0.0746746	0.0494596	0.0365466	0.0355733	0.0178789	0.0114025	1.34639	0.57209	0.497551	0.327973	0.222701	0.158336	0.119919	0.570344	0.18981	0.171189	0.163591	0.0792899	0.0838118	0.0703865	1.75169	0.633436	0.419507	0.291297	0.127697	0.100571	0.112621	1.90781	0.562922	0.498108	0.276703	0.136365	0.150959	0.0979773
610		0.300894	0.127557	0.102611	0.0635149	0.0428739	0.0324006	0.0206322	1.21722	1.27818	1.01396	0.611827	0.61291	0.424927	0.384062	0.55793	0.275446	0.152552	0.223574	0.159724	0.0843012	0.0776129	1.25899	0.959825	0.668882	0.559198	0.348849	0.268119	0.133072	1.1314	1.07158	0.649349	0.447235	0.445668	0.433329	0.250372
611		0.232737	0.0699634	0.0611162	0.0360394	0.0279023	0.0195673	0.0179181	4.34105	7.39996	4.55989	2.17274	0.930002	0.915534	0.553058	0.561769	0.328181	0.165259	0.128319	0.0756819	0.0454289	0.0384459	1.51454	0.493335	0.388512	0.250351	0.108497	0.0918048	0.0826416	1.21073	0.411632	0.299168	0.140189	0.150612	0.101996	0.0690759
612		0.159093	0.0696412	0.0463499	0.0280671	0.0166003	0.0138007	0.00933206	2.36015	195.701	3.14117	1.61913	1.13131	0.63935	0.520432	0.255256	0.159601	0.117223	0.082839	0.0640217	0.0590264	0.0334552	0.673073	0.320847	0.223577	0.115916	0.0979651	0.0887089	0.0601062	0.931371	0.367333	0.211325	0.168779	0.142483	0.11406	0.0689224
613		0.344798	0.263198	0.165023	0.0896404	0.0690216	0.0616562	0.0398188	1.33402	0.786859	0.453837	0.209537	0.225756	0.205553	0.13052	0.599827	0.231937	0.196986	0.130648	0.143501	0.0930345	0.0609238	3.22117	0.684151	0.602038	0.261731	0.308542	0.248029	0.17803	3.19535	0.608693	0.475062	0.284817	0.231861	0.201691	0.110557
614		0.281136	0.180791	0.105586	0.0824746	0.0592818	0.0527122	0.0232639	1.53239	3.80291	1.25786	0.605741	0.385849	0.295621	0.139694	0.762291	0.330968	0.236872	0.141734	0.103374	0.0778984	0.0448324	3.77493	1.44741	1.15489	0.389522	0.373875	0.153942	0.140014	3.25987	1.48473	0.792239	0.644683	0.477233	0.265557	0.150515
615		0.60575	0.279827	0.148965	0.109242	0.0609507	0.06038	0.0332027	8.37818	1.95618	2.16733	1.43622	1.08504	0.695916	0.449175	0.784737	0.375556	0.341243	0.21115	0.166268	0.121466	0.0836091	1.61513	6.31411	1.57368	1.77939	1.98993	0.956801	0.697722	19.8543	1.12729	0.70834	0.514829	0.477236	0.211314	0.296019
616		0.467815	0.232751	0.138673	0.09185	0.0628341	0.0465497	0.0305545	7.25413	25.1034	23.2251	2.17345	1.34342	0.878484	0.746358	0.467511	0.197199	0.129633	0.0962531	0.0685291	0.0552498	0.0302732	17.409	0.803865	0.717886	0.333938	0.30905	0.278234	0.221489	0.619192	0.328931	0.172623	0.0951479	0.0851918	0.0677976	0.0484235
617		0.389917	0.191224	0.0902177	0.0827744	0.0562947	0.0355658	0.0165498	5.23705	9.21657	2.24863	1.57226	1.21303	1.13253	0.51445	0.260803	0.124078	0.102519	0.0626271	0.042902	0.0356939	0.0225586	7.23963	1.10875	0.897386	0.675096	0.559182	0.423396	0.192914	0.913375	0.665798	0.377439	0.319211	0.211636	0.183857	0.110575
618		0.552365	0.356555	0.155522	0.138346	0.103797	0.0844563	0.0550376	10.4304	1.23842	0.685059	0.505281	0.369459	0.242397	0.155486	0.399556	0.271753	0.119621	0.110402	0.069391	0.0572481	0.0274943	1.76747	0.755042	0.30005	0.246679	0.169891	0.110289	0.0637146	0.657531	0.36034	0.228026	0.164561	0.114438	0.0843187	0.0340716
619		0.170745	0.103646	0.0858115	0.0530428	0.0351404	0.0204704	0.00956265	7.33795	9.17282	4.81695	1.75593	0.983613	0.845847	0.59558	0.203117	0.149972	0.113348	0.0796491	0.0465809	0.0360712	0.0188233	4.98989	0.891228	0.296191	0.207458	0.235325	0.163856	0.125006	0.75353	0.359665	0.138563	0.137829	0.0994681	0.0805407	0.0505222
620		0.398315	0.0999568	0.123076	0.0832763	0.0750411	0.0417455	0.0260868	84.2952	6.69224	18.9018	3.09713	6.07637	16.6679	4.47475	0.38308	0.191006	0.123105	0.0842536	0.0782412	0.0547743	0.0287352	4.81194	2.11771	1.15562	1.17662	0.756605	0.490839	0.369201	1.02993	0.977235	0.735704	0.733571	0.48122	0.326945	0.235274
621		0.189766	0.10647	0.0968449	0.0791764	0.0689278	0.0362497	0.0177979	0.382759	0.277213	0.219784	0.163757	0.0896747	0.0705468	0.0525463	0.35342	0.176851	0.0995985	0.0658302	0.0702119	0.0460832	0.0356426	2.91361	1.03437	0.633028	0.373304	0.270487	0.136315	0.116287	0.469925	0.366553	0.246557	0.165117	0.109849	0.0826262	0.0774361
622		0.614651	0.233282	0.161997	0.138858	0.0683754	0.0469507	0.0402004	4.93695	1.25848	2.01139	1.20743	1.22362	1.27673	0.619342	0.446876	0.209124	0.160098	0.0911853	0.0719534	0.0411255	0.0264278	1.22597	0.672416	0.330095	0.259371	0.173755	0.143054	0.0942625	0.6991	0.338158	0.195651	0.118871	0.0979597	0.0707883	0.050617
623		0.55518	0.216578	0.133902	0.0850802	0.0755904	0.0573946	0.0420361	4.15595	2.06761	10.2128	45.4825	4.7147	9.46853	7.41617	0.608657	0.313235	0.30692	0.23744	0.140651	0.101289	0.0731503	1.14004	0.424259	0.270965	0.23689	0.137725	0.0939115	0.0902415	0.443207	0.247695	0.179132	0.103968	0.0764619	0.0790332	0.044092
624		0.38891	0.0794375	0.0530874	0.0422958	0.0427251	0.0220437	0.0141292	1.38195	1.01896	0.710878	0.409802	0.279367	0.235681	0.124127	0.572548	0.185723	0.176457	0.167042	0.0799151	0.0863186	0.0702334	1.73766	1.05678	0.92486	0.352683	0.253044	0.263417	0.167022	1.06272	0.549928	0.402056	0.225897	0.153948	0.133641	0.0639659
625		0.334995	0.152813	0.11265	0.066976	0.0487528	0.0372166	0.0230054	3.57732	0.87165	1.14935	1.73166	1.00285	0.487717	0.2129	0.572911	0.288822	0.1589	0.231127	0.166537	0.0848488	0.079283	1.90579	0.891523	0.387311	0.370938	0.296261	0.229744	0.139739	0.71796	0.439727	0.20478	0.174864	0.115989	0.152993	0.075466
626		0.24345	0.093994	0.0781671	0.0362972	0.0366742	0.0267769	0.0195441	2.05907	0.992656	0.57678	0.494507	0.368894	0.254065	0.146462	0.60745	0.361032	0.180639	0.141512	0.0813786	0.0497054	0.0402881	73.65	4.65216	5.65107	2.21981	1.61395	0.763181	0.716593	0.590807	0.295355	0.215169	0.143181	0.108293	0.0773562	0.0538081
627		0.232641	0.127625	0.08945	0.0560007	0.031688	0.0256912	0.0149038	5.00885	6.95881	1.21373	0.843148	0.815502	0.420849	0.328717	0.290353	0.178544	0.129421	0.0900931	0.0686007	0.0648134	0.0377713	1.2479	2.50106	1.62447	1.65176	0.906728	0.983534	0.461485	1.81638	0.446419	0.284266	0.252044	0.177234	0.109677	0.0689247
628		0.391652	0.286962	0.184593	0.10428	0.0814094	0.068928	0.0444549	1.58421	0.619507	0.365802	0.334754	0.282717	0.219211	0.182552	0.614225	0.23514	0.201923	0.135073	0.148218	0.0951191	0.0630149	2.60792	3.96127	3.8206	7.19196	1.86505	0.915377	0.701358	0.800514	0.757596	0.474846	0.339688	0.297504	0.197057	0.141387
629		0.308794	0.195342	0.114594	0.0891376	0.0621576	0.0550786	0.0240173	3.26453	2.97174	1.15042	0.628057	0.507199	0.543438	0.311568	0.815334	0.352036	0.260402	0.152514	0.106371	0.0814345	0.0466103	13.102	2.35964	1.51903	1.50482	1.10189	0.74199	0.392456	0.895121	0.577919	0.354748	0.284691	0.277193	0.155507	0.0621037
630		0.614655	0.295063	0.158945	0.11735	0.0641264	0.0641242	0.0344865	7.07554	2.29554	8.87365	1.19127	1.08267	0.940458	0.542327	0.796493	0.389229	0.347943	0.213689	0.170407	0.121006	0.0851093	1.61612	0.6687	0.347147	0.383477	0.225047	0.15054	0.120308	1.03249	0.590773	0.347254	0.286226	0.163225	0.122094	0.119897
631		0.413306	0.264264	0.15783	0.0980123	0.0603681	0.0532566	0.0346852	43.9444	3.95203	2.93405	1.01291	0.7027	0.399257	0.34259	0.544082	0.219893	0.164931	0.102196	0.0624887	0.0506458	0.0297809	0.921064	0.50294	0.313632	0.183273	0.115023	0.0718465	0.0634739	0.413541	0.238296	0.124439	0.0921246	0.0584808	0.0385037	0.0330862
632		5.81764	2.32427	0.871395	0.625863	0.468941	0.360284	0.218276	2.57706	5.46103	2.30101	2.72851	2.47519	2.29016	0.838966	0.426987	0.177831	0.176978	0.0883176	0.0637049	0.0576319	0.0347552	0.847864	0.437553	0.304303	0.321825	0.200958	0.177239	0.119649	0.532081	0.319366	0.241993	0.235981	0.130986	0.108081	0.0624082
633		0.566518	0.354808	0.160206	0.137602	0.10937	0.0896718	0.0590938	6.77982	0.839616	0.51238	0.498751	0.287004	0.244441	0.167709	0.676448	0.339786	0.143977	0.138566	0.0789583	0.0635372	0.0418446	2.04472	0.516749	0.307984	0.208933	0.113711	0.0947132	0.0459424	0.272557	0.133748	0.0700542	0.0572393	0.0557584	0.0473922	0.0233817
634		0.189035	0.0969457	0.0822535	0.0543974	0.0403369	0.0224073	0.0123044	8.18789	14.0969	103.439	2.44345	0.850359	1.06547	0.680688	0.243348	0.159625	0.110799	0.0832015	0.0492472	0.0376416	0.0198653	0.662141	0.216162	0.129213	0.0658323	0.0734861	0.0386375	0.0342815	0.343018	0.165738	0.0724682	0.0807691	0.0350254	0.0242488	0.020082
635		0.482559	0.176613	0.154554	0.129578	0.103749	0.056595	0.0377747	23.6205	11.3043	9.08213	2.44924	5.02942	11.8193	27.749	0.510375	0.233961	0.172606	0.114927	0.0911703	0.0763417	0.0500603	1.03821	0.281201	0.397263	0.35497	0.317622	0.198935	0.149049	0.631121	0.283092	0.287223	0.286412	0.22762	0.147506	0.109735
636		0.187557	0.105023	0.0906249	0.0753008	0.0657738	0.035065	0.0182545	0.463431	0.374076	0.277692	0.170629	0.100851	0.0763994	0.0522034	0.377348	0.179572	0.100449	0.0574354	0.0624439	0.0407489	0.0339046	0.32253	0.158227	0.100895	0.101233	0.0848431	0.0579685	0.0265998	0.335655	0.266551	0.0792614	0.0727379	0.0579216	0.0466023	0.0253713
637		0.59391	0.245362	0.155201	0.136636	0.0687722	0.0488921	0.0396584	12.8847	0.960918	1.77353	0.760937	0.638983	0.599369	0.230415	0.480862	0.224446	0.151175	0.0864987	0.0662763	0.0386506	0.0303922	0.75983	0.393807	0.283707	0.172252	0.149752	0.104566	0.0848841	0.431065	0.255791	0.154626	0.099585	0.0992018	0.0600358	0.0540286
638		0.542021	0.223546	0.135825	0.0877352	0.0775902	0.0591568	0.0439715	3.15635	3.52486	7.29258	9.71199	2.95976	12.4322	2.35757	0.580717	0.316876	0.303428	0.227343	0.137732	0.0990945	0.0703481	0.563446	0.363105	0.252858	0.204056	0.111443	0.079452	0.0793081	0.394348	0.358174	0.190899	0.135225	0.0783465	0.0779632	0.0464641
639		0.377519	0.0835748	0.050559	0.0315525	0.0278942	0.0185614	0.00906856	1.77269	1.91812	1.2472	0.643978	0.423642	0.358539	0.15532	0.674342	0.221377	0.187808	0.161628	0.10506	0.0923077	0.0740592	0.636	0.297779	0.2308	0.125098	0.104849	0.0891117	0.0575177	0.383583	0.236762	0.221186	0.119407	0.101046	0.0889444	0.0287117
640		0.270908	0.159844	0.109577	0.0721717	0.0582565	0.0393711	0.0253414	2.14469	0.764116	0.686201	0.833902	0.4636	0.25994	0.11627	0.584567	0.301674	0.136301	0.240436	0.177146	0.0971376	0.0889683	0.659347	0.421084	0.337381	0.195261	0.129031	0.157926	0.109742	0.328725	0.406516	0.224639	0.155009	0.150023	0.142159	0.0959195
641		0.315602	0.101363	0.0584357	0.0493943	0.0402507	0.0266844	0.0179697	1.32282	0.565176	0.353442	0.350314	0.268043	0.191075	0.113553	0.609766	0.387453	0.171526	0.139466	0.0843476	0.0530877	0.0414587	1.32658	0.566912	0.270119	0.224835	0.186052	0.107058	0.0608976	0.483614	0.22272	0.134871	0.104842	0.0857902	0.0610582	0.0437251
642		0.264085	0.155948	0.0983497	0.0698093	0.0499455	0.0400695	0.0233838	2.26728	2.63089	1.00141	0.6383	0.520551	0.280066	0.229097	0.287556	0.173212	0.096488	0.0590639	0.0538109	0.0540919	0.0397127	0.659968	0.333446	0.233892	0.194259	0.136931	0.0784367	0.0653933	0.326707	0.180784	0.12908	0.101755	0.0816825	0.0542246	0.0319057
643		0.522367	0.264593	0.177027	0.0997629	0.0736332	0.0448712	0.0252346	3.46265	1.00771	0.712373	1.04329	1.10356	0.692887	0.522213	0.641493	0.251474	0.205484	0.13608	0.143071	0.0965559	0.0613694	0.744552	0.689458	0.427264	0.226529	0.164044	0.129826	0.0760365	0.574824	0.377852	0.254001	0.14493	0.0917664	0.0577436	0.0469637
644		0.300665	0.179091	0.0830481	0.0962712	0.0641848	0.0445409	0.020985	51.7089	2.51943	1.47983	1.53598	1.74635	1.96371	0.974911	0.697261	0.370146	0.26311	0.156048	0.127439	0.0950061	0.0548143	0.649439	0.526282	0.362339	0.250434	0.163293	0.121597	0.0752574	0.511361	0.305392	0.236171	0.146273	0.080756	0.0762955	0.0511138
645		0.741305	0.28579	0.150409	0.11221	0.0672685	0.063823	0.0386657	10.9779	5.33624	10.9576	4.77311	3.50278	3.45335	3.43017	0.795237	0.356994	0.3375	0.208282	0.169309	0.122232	0.0872886	0.851259	0.51477	0.402231	0.270129	0.113212	0.101532	0.100633	0.799168	0.477856	0.36691	0.226669	0.0949184	0.091673	0.111267
646		0.375611	0.226579	0.134284	0.0829028	0.0498886	0.048176	0.0316344	8.68711	2.53934	1.87669	0.712362	0.605356	0.343029	0.358094	0.486764	0.196512	0.140258	0.0875274	0.0577115	0.044975	0.027294	3.30419	1.38297	0.548364	0.478291	0.449034	0.293206	0.22159	0.73893	0.454138	0.263424	0.205036	0.168498	0.100871	0.0615272
647		9.56216	2.06489	0.802781	0.51778	0.396205	0.294422	0.171378	3.0422	2.73169	3.45987	6.63074	6.30761	11.4533	5.4345	0.388677	0.158239	0.15635	0.0783208	0.0592729	0.0522503	0.0321946	3.18116	0.742471	0.565474	0.418657	0.334764	0.163289	0.123604	0.913819	0.389899	0.37861	0.380742	0.266391	0.177828	0.117133
648		0.532374	0.333339	0.148915	0.127923	0.100501	0.0802178	0.0521887	2.48405	0.838456	0.796591	0.541269	0.411104	0.325627	0.179681	0.324408	0.183344	0.0773428	0.0670129	0.0404854	0.0355557	0.022238	4.38809	0.733018	0.506058	0.372799	0.259032	0.181156	0.0901062	0.733389	0.415268	0.206687	0.187431	0.160558	0.105952	0.0395066
649		0.173794	0.0860373	0.077711	0.0495824	0.0355525	0.0202729	0.0116549	7.90783	6.45629	12.2537	3.93798	1.11764	3.51985	5.51484	0.210582	0.146541	0.105556	0.077848	0.046439	0.0357195	0.0182982	1.07362	0.430319	0.304482	0.176313	0.187417	0.0956589	0.0801774	0.356289	0.28006	0.210695	0.135536	0.103628	0.0625147	0.0553259
650		0.473668	0.164258	0.142952	0.123212	0.104674	0.0538172	0.0362565	10.4056	5.93636	3.03841	2.81679	148.871	5.53127	1.19222	0.478207	0.225932	0.162856	0.108194	0.090655	0.0724356	0.0459512	2.42987	1.79109	0.927012	1.30022	0.694775	0.638937	0.335056	0.835852	0.704358	0.576755	0.533587	0.292439	0.273777	0.16768
651		0.169126	0.0940827	0.0836816	0.0724052	0.0643785	0.0344458	0.0166959	0.829459	0.525899	0.334825	0.213455	0.135667	0.10496	0.0522653	0.351174	0.167795	0.0931042	0.0540929	0.0618558	0.0400488	0.0330327	1.06003	0.401767	0.186555	0.126554	0.0869899	0.0618845	0.0235025	0.429629	0.285669	0.138423	0.115844	0.0835439	0.0512439	0.0479338
652		0.585749	0.243609	0.15263	0.133424	0.0668805	0.0472513	0.0386469	5.28279	0.949574	1.50229	0.575042	0.413281	0.430464	0.132807	0.412746	0.20019	0.143204	0.0857532	0.0643793	0.0380549	0.0255368	1.16258	0.566165	0.294814	0.203543	0.175206	0.108836	0.0781962	0.523073	0.261236	0.167848	0.0989304	0.11707	0.0775256	0.0468039
653		0.529879	0.211715	0.130484	0.0838046	0.0755556	0.0578327	0.0427108	3.65093	3.54591	1.77603	1.83537	1.2494	1.26085	0.625775	0.551306	0.312015	0.294039	0.220369	0.13352	0.0961834	0.0693326	0.844082	0.449684	0.273374	0.183883	0.12765	0.0702771	0.0671946	0.480217	0.387458	0.180491	0.11309	0.0755518	0.0570053	0.0333231
654		0.351497	0.0826215	0.0507798	0.0310542	0.0250211	0.0166062	0.00831451	11.498	5.41507	6.62506	3.14553	2.97862	2.91948	1.15766	0.64785	0.216173	0.182463	0.158717	0.0973577	0.0877888	0.0711941	3.97143	1.18728	0.623593	0.474311	0.463206	0.310995	0.253982	0.753364	0.454149	0.257311	0.293567	0.170085	0.165826	0.0947131
655		0.246556	0.139526	0.102754	0.06865	0.0507266	0.0348667	0.0223826	1.39928	0.563615	0.391181	0.511855	0.344178	0.194258	0.129567	0.559975	0.280846	0.138515	0.23038	0.168761	0.0920524	0.0842528	2.03428	1.15714	0.679387	0.458121	0.582549	0.468818	0.314204	0.438209	0.522283	0.265695	0.236953	0.21623	0.147969	0.130158
656		0.258865	0.0957533	0.0511236	0.0506746	0.0339695	0.0258037	0.0164348	1.17339	0.374222	0.250793	0.289465	0.215858	0.153039	0.0939581	0.58861	0.356239	0.164464	0.133363	0.082469	0.0499303	0.0402285	2.52341	0.486697	0.433524	0.357408	0.30584	0.182216	0.166308	0.936178	0.371519	0.16169	0.183328	0.163426	0.10127	0.0690796
657		0.173571	0.109763	0.0752585	0.0502238	0.0346779	0.0274948	0.0164827	1.56068	2.83628	1.73208	0.760555	0.616007	0.38261	0.347189	0.244528	0.153531	0.0896037	0.0566029	0.052848	0.0492508	0.0350525	1.42654	0.534742	0.634197	0.452523	0.283224	0.214313	0.125217	0.477371	0.461608	0.291389	0.175639	0.134654	0.0873419	0.0380615
658		0.451303	0.237026	0.153494	0.0838126	0.061971	0.0425171	0.025432	6.94026	1.96165	1.40384	0.661841	0.457782	0.391152	0.2055	0.619671	0.241891	0.199986	0.131024	0.139188	0.0935295	0.0601566	5.792	1.63348	0.855102	0.510322	0.330895	0.298937	0.119006	1.24674	1.07574	0.595381	0.36897	0.202008	0.197998	0.0927619
659		0.286308	0.167496	0.0817525	0.092138	0.0619362	0.0449076	0.02013	2.3732	4.61416	2.13975	0.94751	0.689582	0.426629	0.272478	0.704051	0.354887	0.248956	0.147214	0.118734	0.0886782	0.0511076	2.86676	0.957244	0.587747	0.545362	0.475099	0.375951	0.181101	1.0121	0.565446	0.332286	0.254512	0.201897	0.169357	0.0872452
660		0.691994	0.273992	0.143349	0.104959	0.0637016	0.061235	0.037517	5.40469	4.56694	3.01076	2.16819	1.84074	0.966894	0.97526	0.784538	0.352507	0.331776	0.205828	0.166099	0.120633	0.0848502	1.45627	0.608409	0.449126	0.312144	0.196729	0.132669	0.0949979	0.904394	0.464518	0.437455	0.292973	0.17934	0.131148	0.100619
661		0.360762	0.199756	0.118625	0.0728348	0.0433002	0.045635	0.0292551	4.28486	3.03545	1.74158	0.80892	0.695093	0.427019	0.350525	0.431855	0.177352	0.117359	0.0753361	0.0532877	0.0413458	0.025338	1.2608	1.23023	0.626438	0.391884	0.303338	0.256313	0.136077	0.613376	0.260547	0.239452	0.253315	0.205632	0.124931	0.0496218
662		30.4351	1.57624	0.698566	0.436554	0.32067	0.234043	0.121731	5.65917	2.69677	1.52673	1.88922	1.31303	0.675859	0.446336	0.349532	0.143974	0.138619	0.0700337	0.0556377	0.0481344	0.0297636	1.58828	1.34638	0.872659	0.679732	0.504925	0.372111	0.186688	0.491821	0.358549	0.215471	0.131978	0.080043	0.0619605	0.0439376
663		0.499432	0.313651	0.141595	0.120989	0.0939842	0.0735009	0.0472793	14.4592	17.8414	6.02398	2.33167	1.49156	0.623469	0.512633	0.230134	0.131526	0.0645241	0.0463777	0.0305419	0.027644	0.0164529	6.15972	1.64301	0.793852	0.597478	0.339677	0.246834	0.150672	0.385086	0.324779	0.190006	0.185897	0.140196	0.0876916	0.0419013
664		0.160682	0.0797615	0.0755648	0.046662	0.032015	0.0185654	0.0108833	5.87093	5.49619	53.8201	5.13523	1.16381	2.8074	9.84572	0.185831	0.138057	0.103021	0.0746632	0.0441784	0.0345034	0.0171162	2.78304	0.836778	0.406054	0.248326	0.193892	0.103366	0.0850981	0.711573	0.352314	0.288943	0.202927	0.163481	0.0929817	0.0468895
665		0.460508	0.149146	0.131805	0.11447	0.105151	0.0513571	0.0348737	3.22616	29.1107	2.57404	1.17152	1.0516	0.528654	0.387213	0.451596	0.217024	0.15205	0.101035	0.0890935	0.0678218	0.041444	4.1926	2.26105	3.43197	1.81041	2.58243	1.39846	1.82404	0.636326	0.402868	0.382805	0.197468	0.177496	0.096242	0.0774532
666		0.157486	0.0894274	0.0803355	0.0712533	0.064143	0.0345969	0.0157338	3.70085	1.39916	1.40092	0.762206	0.557504	0.4181	0.266996	0.332521	0.157956	0.0876619	0.053653	0.0614689	0.0396418	0.0323532	2.58479	1.25813	0.703235	0.519924	0.336581	0.206549	0.125915	0.702603	0.355767	0.266821	0.172296	0.112113	0.0788936	0.0615979
667		0.576092	0.24097	0.150673	0.130958	0.0651116	0.0453668	0.0375009	11.1641	15.4968	2.57402	1.75416	1.53253	0.791007	0.369491	0.341477	0.17992	0.131999	0.084472	0.0643484	0.0398584	0.0218458	0.804563	0.4195	0.218653	0.245688	0.17628	0.0922486	0.0664278	0.559868	0.282088	0.139223	0.161134	0.129801	0.0662652	0.0522951
668		0.518315	0.200294	0.125393	0.0809768	0.0742477	0.0568485	0.0415534	3.95494	25.9287	1.64536	0.692442	0.595042	0.347505	0.263304	0.522327	0.305717	0.285865	0.212618	0.13	0.0924314	0.0675533	1.13494	0.519304	0.266824	0.295181	0.127834	0.147349	0.0711332	0.491129	0.365936	0.186916	0.156084	0.126351	0.108549	0.0513904
669		0.334004	0.0809035	0.0517908	0.0307179	0.023792	0.0148562	0.00802788	0.989664	0.827735	0.329966	0.191656	0.179068	0.224982	0.178007	0.622081	0.20991	0.175958	0.155674	0.0897258	0.0831971	0.0683472	1.13467	0.55292	0.495445	0.355812	0.201393	0.166052	0.162234	0.594289	0.382362	0.317129	0.250565	0.244456	0.124183	0.104046
670		0.235081	0.118633	0.0997689	0.0652212	0.0441748	0.0313137	0.0205272	1.59595	1.02333	0.613173	0.720139	0.537868	0.294738	0.308433	0.539173	0.261513	0.141685	0.222497	0.161916	0.0873027	0.0805207	0.995608	0.957569	0.782483	0.46151	0.439156	0.241654	0.116188	0.778661	0.704402	0.570853	0.339345	0.28894	0.184224	0.0795413
671		0.210939	0.0805643	0.0475592	0.0510309	0.0276466	0.0227621	0.0172413	3.35531	1.6521	1.29922	0.924225	0.719379	0.512237	0.356901	0.556077	0.325399	0.156069	0.125884	0.0782046	0.046222	0.0383227	7.225	1.27331	0.651328	0.425022	0.348774	0.186848	0.107276	0.864624	0.621966	0.365949	0.32612	0.179002	0.162425	0.0935677
672		0.139912	0.0953639	0.0742646	0.0481993	0.0301062	0.0232856	0.0131572	21.4701	0.941186	1.43889	0.884686	0.732649	0.288297	0.258539	0.214973	0.139699	0.0857178	0.0562184	0.0520825	0.046074	0.0316146	4.16046	62.5489	19.0424	9.10376	5.67903	4.8537	39.929	0.865681	0.352948	0.271146	0.193131	0.125549	0.0991211	0.0589475
673		0.370294	0.223082	0.139163	0.0725328	0.052513	0.0419025	0.0276149	1.80781	0.725357	0.357783	0.236167	0.230293	0.19211	0.114882	0.598062	0.231595	0.192952	0.126923	0.135456	0.0911331	0.0591597	1.42744	0.685916	0.542798	0.310074	0.256646	0.176312	0.105747	0.803937	0.542426	0.329424	0.195798	0.184255	0.13251	0.0674338
674		0.274339	0.161593	0.0851068	0.0888345	0.0607074	0.0470763	0.0205479	1.34933	0.666779	0.49948	0.307267	0.165856	0.134281	0.0796956	0.70062	0.337976	0.233959	0.138634	0.109552	0.0824137	0.0471597	7.36223	1.39832	0.671039	0.705666	0.630634	0.427539	0.260544	0.781079	0.498359	0.396232	0.267071	0.172858	0.140949	0.0679264
675		0.653715	0.267293	0.139396	0.100396	0.0614748	0.0598375	0.0366289	7.79061	11.0923	6.84992	2.98187	1.36859	1.61715	0.933737	0.773121	0.349324	0.326166	0.203904	0.16364	0.119067	0.0829682	1.18732	0.375504	0.326222	0.254695	0.186362	0.138719	0.0724353	1.12625	0.35547	0.324334	0.281868	0.219116	0.137314	0.0911599
676		0.379895	0.19312	0.114812	0.0708299	0.0417241	0.0444148	0.0280169	16.7822	68.5766	4.32321	8.58626	57.8617	6.85116	2.40866	0.406003	0.170685	0.107018	0.0717982	0.051494	0.0414813	0.025134	2.87084	1.13269	0.666096	0.495123	0.322381	0.266034	0.157538	2.55966	1.67271	0.9924	0.718238	0.487689	0.342136	0.289367
677		4.59293	1.05942	0.568299	0.367122	0.246778	0.17608	0.0807006	5.83661	8.41359	3.27154	21.9972	11.2388	17.638	15.6785	0.323996	0.139253	0.128482	0.0655871	0.0533529	0.045583	0.0280257	1.29094	1.45057	0.849946	0.463278	0.362694	0.284124	0.166207	7.83802	2.35887	0.898934	0.841046	0.611859	0.386955	0.191531
678		0.48306	0.306433	0.14036	0.119274	0.091339	0.0710215	0.0452856	1.93616	0.93723	0.808958	0.694448	0.513097	0.375833	0.219653	0.209947	0.116656	0.0645454	0.0428313	0.0292659	0.0259029	0.0155403	5.38558	1.98199	0.837677	0.561586	0.273967	0.261093	0.119199	1.24381	0.521552	0.376355	0.303017	0.222593	0.152981	0.0631193
679		0.156301	0.0808573	0.0766305	0.0466216	0.03082	0.0177521	0.0102347	6.71037	2.02693	3.36095	4.232	142.576	2.77494	0.857331	0.175833	0.133179	0.103365	0.0740621	0.0431531	0.0340549	0.0164482	2.04279	0.608797	0.496795	0.431252	0.346852	0.26327	0.153344	5.5568	0.469569	0.315099	0.148501	0.156885	0.127054	0.0917016
680		0.443564	0.126242	0.123401	0.102955	0.103318	0.0495246	0.0335025	2.48165	4.34793	1.45343	0.723981	0.543568	0.349136	0.372436	0.436658	0.210518	0.143751	0.0954365	0.0875883	0.0639949	0.037562	29.655	2.34318	1.27771	0.857549	0.596465	0.421246	0.233361	3.05383	1.13929	0.699213	0.442814	0.276767	0.192071	0.134775
681		0.155885	0.0905915	0.0806258	0.0718231	0.0653958	0.0354193	0.0155347	1.52671	0.619154	0.430554	0.270714	0.172385	0.169448	0.115267	0.323779	0.152967	0.085852	0.0543068	0.0613738	0.0398147	0.0322496	2.29672	0.762656	0.543932	0.342532	0.296202	0.240323	0.116581	1.64404	0.825121	0.400307	0.321435	0.232306	0.155763	0.0904003
682		0.57112	0.239348	0.151415	0.130876	0.0643402	0.0440955	0.036907	7.65634	5.66081	3.46852	2.9767	1.184	1.29756	0.770701	0.309961	0.174543	0.125029	0.0826815	0.0642329	0.0406323	0.0204178	1.60083	0.66811	0.293658	0.245518	0.188951	0.0979888	0.0579279	0.806988	0.458339	0.176412	0.155915	0.159258	0.110617	0.0661982
683		0.515049	0.195082	0.123261	0.0797363	0.0737761	0.0563363	0.040817	43.895	8.72807	1.01208	0.560121	0.526172	0.378756	0.183719	0.50711	0.30175	0.283047	0.20965	0.128784	0.0905469	0.0667703	1.02262	0.335539	0.299749	0.226744	0.140841	0.130618	0.100526	0.360929	0.210983	0.162815	0.141002	0.105923	0.0878387	0.0511331
684		0.330897	0.0790609	0.0522098	0.0317389	0.0257019	0.0142472	0.00845291	1.53396	2.2088	1.29815	0.795308	0.465021	0.387196	0.205289	0.606616	0.205555	0.170655	0.15363	0.0843454	0.0802041	0.0663303	2.67495	1.04078	0.507875	0.349629	0.191437	0.130407	0.128608	1.68619	1.34743	0.66827	0.374944	0.244774	0.136166	0.129922
685		0.245802	0.10451	0.100165	0.0630358	0.0402706	0.0291615	0.0201924	3.16639	1.24421	0.717377	0.847244	0.524589	0.308208	0.196944	0.532391	0.253719	0.14631	0.220601	0.159189	0.0848053	0.0788328	8.10726	1.05427	0.643751	0.318042	0.229852	0.192252	0.151243	1.38035	7.6267	1.34411	0.837963	0.55133	0.611359	0.327259
686		0.210593	0.0712434	0.050917	0.0525822	0.0259209	0.0196261	0.0192594	1.47774	0.322741	0.358979	0.237365	0.204256	0.155787	0.0968595	0.533673	0.310326	0.153666	0.121979	0.075171	0.0442468	0.0372412	5.28025	2.28348	1.21783	1.47063	0.688305	0.585531	0.35016	23.2343	5.53595	2.67852	3.5196	3.9469	33.7856	2.95697
687		0.141934	0.0899761	0.0707751	0.0455477	0.0274343	0.0212834	0.011218	1.98832	2.01322	1.35922	0.963628	0.631173	0.386757	0.291231	0.200616	0.134669	0.0843141	0.0571248	0.0523682	0.045149	0.0300169	2.61825	0.728634	0.615779	0.439819	0.276266	0.159465	0.138391	2.47434	1.47609	1.12469	0.734246	0.730064	0.568765	0.29848
688		0.302422	0.226444	0.139982	0.0717667	0.0489408	0.0462006	0.0323969	1.81081	0.666799	0.556411	0.34632	0.209727	0.17286	0.128348	0.587186	0.226482	0.189154	0.126275	0.134888	0.0908148	0.0594957	9.88161	2.1603	1.33603	0.673412	0.530244	0.34337	0.159546	2.76616	14.64	4.28285	1.84803	1.53112	0.957076	0.426576
689		0.261485	0.16477	0.0930871	0.0858488	0.0600388	0.0505411	0.022084	1.4105	0.854181	0.729965	0.528977	0.34156	0.255865	0.153131	0.710779	0.331728	0.227896	0.135273	0.104113	0.0788239	0.0449325	1.0788	0.472714	0.307446	0.22428	0.166393	0.126528	0.0923406	3.11513	1.02275	0.598216	0.364047	0.229383	0.117393	0.133597
690		0.631019	0.26931	0.139331	0.0997699	0.060658	0.0599212	0.0360196	7.2467	14.1786	2.28483	2.10936	1.20109	1.02102	0.740729	0.769136	0.35125	0.323842	0.203446	0.162847	0.117999	0.0818508	1.95271	1.48238	1.21326	1.46538	1.41019	0.831471	0.632311	0.780831	0.598725	0.508433	0.551422	0.469843	0.282082	0.166515
691		0.425967	0.204791	0.125056	0.0773613	0.0452026	0.0443674	0.0287907	6.9557	14.1178	84.9522	1.9956	2.95599	3.19674	41.564	0.423754	0.178776	0.112311	0.0788694	0.0556381	0.0462348	0.0274229	75.8998	2.44363	4.61995	1.68182	1.51226	1.17008	1.49984	0.73893	0.454138	0.263424	0.205036	0.168498	0.100871	0.0615272
692		2.47475	0.727397	0.435569	0.30099	0.18809	0.130151	0.0566873	2.83313	6.05965	4.16341	1.79767	0.994347	0.799902	0.357779	0.314717	0.14123	0.126439	0.0654881	0.0525513	0.0447111	0.0271324	2.81075	0.714385	0.898053	1.0711	0.740805	0.42006	0.374031	0.913819	0.389899	0.37861	0.380742	0.266391	0.177828	0.117133
693		0.499661	0.318895	0.146816	0.12485	0.0944182	0.074483	0.0473297	1.36893	0.830747	0.687779	0.444675	0.380832	0.345946	0.148676	0.214026	0.115765	0.0653118	0.0446121	0.0303525	0.0267412	0.0160567	2.97317	0.746116	0.506399	0.346995	0.157779	0.168926	0.0869253	0.733389	0.415268	0.206687	0.187431	0.160558	0.105952	0.0395066
694		0.163663	0.0890476	0.081312	0.0493231	0.0320328	0.0182104	0.0100738	8.88677	3.71025	2.89597	2.66771	2.52605	1.37091	0.766381	0.18027	0.132843	0.106081	0.0757893	0.0435014	0.0343626	0.0165862	1.10898	0.578107	0.388506	0.232352	0.16917	0.0797831	0.0564578	0.356289	0.28006	0.210695	0.135536	0.103628	0.0625147	0.0553259
695		0.436423	0.107928	0.123897	0.0946083	0.0989777	0.0487572	0.0323643	5.9056	8.00974	5.13905	5.92617	6.11083	3.92618	0.837946	0.435017	0.207543	0.139881	0.092158	0.086977	0.0617879	0.0349527	1.79426	0.79167	0.629154	0.606424	0.383509	0.28931	0.156873	0.835852	0.704358	0.576755	0.533587	0.292439	0.273777	0.16768
696		0.165658	0.0957015	0.0856119	0.0746391	0.0684663	0.0368084	0.0161588	1.7469	0.793759	0.413726	0.211293	0.214571	0.167504	0.0716119	0.326083	0.155954	0.0876404	0.0553982	0.0624185	0.0411805	0.033295	0.828276	0.28304	0.175706	0.107151	0.101336	0.066201	0.046776	0.429629	0.285669	0.138423	0.115844	0.0835439	0.0512439	0.0479338
697		0.580074	0.238749	0.155616	0.133832	0.0648356	0.0438526	0.0373925	22.7509	1.65658	2.78701	2.0058	2.76681	1.14591	0.553415	0.320762	0.181823	0.124846	0.0800486	0.0628689	0.0385876	0.0203159	0.817734	0.553363	0.236361	0.210739	0.137992	0.0911666	0.076379	0.523073	0.261236	0.167848	0.0989304	0.11707	0.0775256	0.0468039
698		0.526654	0.200144	0.126242	0.0803721	0.0742927	0.0563014	0.0408461	96.6377	1.38547	0.850172	0.690884	0.509634	0.414088	0.198786	0.51704	0.303876	0.287528	0.215195	0.13076	0.0925165	0.0680747	0.864209	0.334775	0.261735	0.200831	0.135546	0.0911689	0.0729371	0.480217	0.387458	0.180491	0.11309	0.0755518	0.0570053	0.0333231
699		0.345569	0.0786286	0.0524814	0.0354144	0.0311916	0.016061	0.0102199	6.58754	2.60213	2.19544	1.19008	0.89924	0.980831	0.456802	0.609733	0.203572	0.169472	0.152489	0.0815007	0.0794789	0.065488	1.88207	0.89214	0.816024	0.711318	0.632274	0.489685	0.358484	0.753364	0.454149	0.257311	0.293567	0.170085	0.165826	0.0947131
700		0.274528	0.105388	0.101722	0.0630974	0.0402334	0.0297276	0.0207478	1.2453	0.593255	0.28896	0.433521	0.320082	0.162935	0.136168	0.545902	0.258993	0.151913	0.226034	0.162435	0.0853959	0.079257	2.09915	1.29239	1.11075	0.896356	0.729296	0.628577	0.483446	0.438209	0.522283	0.265695	0.236953	0.21623	0.147969	0.130158
701		0.255119	0.0735704	0.0610698	0.0536414	0.0283747	0.0194999	0.020842	1.2069	0.285144	0.256673	0.240014	0.17732	0.134539	0.08614	0.546459	0.320304	0.162644	0.126978	0.0766856	0.045421	0.0379049	0.809743	0.519994	0.192097	0.180049	0.132555	0.122395	0.0670028	0.936178	0.371519	0.16169	0.183328	0.163426	0.10127	0.0690796
702		0.157214	0.0738512	0.0536404	0.0332695	0.0204341	0.0168389	0.00946689	1.50023	9.17241	4.00336	2.57202	2.09111	2.05	1.52207	0.204977	0.141401	0.0871024	0.0594234	0.054223	0.0466449	0.0306604	4.66542	0.706766	0.447957	0.472862	0.305251	0.227669	0.15903	0.477371	0.461608	0.291389	0.175639	0.134654	0.0873419	0.0380615
703		0.287978	0.251988	0.161118	0.0852746	0.0558521	0.0565215	0.0396029	3.25031	1.31952	1.00332	0.521325	0.392706	0.294592	0.179128	0.591839	0.22708	0.19165	0.129762	0.138636	0.0927508	0.0613762	6.13039	2.03907	1.02465	0.558051	0.37043	0.37029	0.163166	1.24674	1.07574	0.595381	0.36897	0.202008	0.197998	0.0927619
704		0.258158	0.177272	0.104954	0.0850711	0.0605605	0.0541795	0.0240178	2.00537	4.76523	1.37848	0.660546	0.45741	0.298996	0.180436	0.755174	0.34491	0.239833	0.140401	0.105071	0.0793068	0.0454056	24.6622	1.19603	0.608045	0.428047	0.339478	0.293002	0.127897	1.0121	0.565446	0.332286	0.254512	0.201897	0.169357	0.0872452
705		0.616855	0.280779	0.143398	0.103488	0.0613928	0.0616787	0.0359607	3.39096	4.73053	1.90495	1.66013	1.34942	0.811387	0.727641	0.777832	0.360019	0.326708	0.20481	0.164441	0.117499	0.0817292	1.08966	0.678871	0.489107	0.308333	0.230893	0.172269	0.107309	0.904394	0.464518	0.437455	0.292973	0.17934	0.131148	0.100619
706		0.481328	0.225781	0.14445	0.0897706	0.0550336	0.0470891	0.0318528	10.5729	7.55926	6.41358	1.88907	2.49481	2.87886	6.48264	0.473824	0.196523	0.127141	0.092091	0.0641876	0.0535955	0.0314091	1.26174	0.353788	0.214879	0.171695	0.0895887	0.0873225	0.0536356	0.483411	0.160261	0.118673	0.0659331	0.0606066	0.0486055	0.0287488
707		1.61605	0.546332	0.322744	0.243163	0.149058	0.101249	0.0465653	6.36556	4.93672	1.40309	1.22276	0.694944	0.364905	0.221441	0.315559	0.145915	0.127829	0.067607	0.052313	0.0449931	0.0268691	3.68773	0.921284	0.584356	0.365464	0.268443	0.164241	0.12483	0.437937	0.22461	0.168403	0.153496	0.0949955	0.0705041	0.0446707
708		0.545736	0.344871	0.159202	0.13638	0.102427	0.0829391	0.0532463	1.8314	1.15599	1.03205	0.638264	0.480974	0.466364	0.274425	0.275749	0.16976	0.0777999	0.0649487	0.0417916	0.0385446	0.0205744	1.16215	0.624863	0.477813	0.347615	0.174418	0.149456	0.0678384	0.238863	0.14606	0.0681085	0.0555295	0.0430356	0.0349871	0.0227166
709		0.177498	0.101373	0.0881763	0.0536955	0.0348452	0.0196578	0.0102566	6.74876	2.94487	1.90784	1.12679	0.729662	0.749378	0.529293	0.191607	0.138486	0.110875	0.0793432	0.0451134	0.0352923	0.0175233	0.518243	0.207271	0.200159	0.0894236	0.06309	0.0492018	0.0398056	0.208328	0.0831914	0.0978884	0.0688092	0.0575129	0.0391507	0.0228946
710		0.441932	0.109905	0.132431	0.093472	0.0945541	0.0488498	0.031915	3.78142	8.60286	39.229	3.37676	1.66931	0.984239	0.45368	0.443373	0.208209	0.139825	0.0905078	0.0870605	0.0606462	0.0335422	0.89741	0.535419	0.522585	0.416059	0.332209	0.249378	0.127064	0.489412	0.388381	0.390549	0.261912	0.179476	0.151241	0.100584
711		0.185688	0.103375	0.0949771	0.0798699	0.0724997	0.0384717	0.0173952	10.58	1.34986	0.941676	1.03544	0.748425	0.44584	0.268837	0.337118	0.166245	0.091657	0.0568307	0.0647863	0.0438109	0.0352088	0.423788	0.217896	0.141677	0.0799412	0.0697872	0.0548073	0.0265277	0.331671	0.167076	0.104319	0.0500581	0.0550084	0.027929	0.0281315
712		0.602529	0.238271	0.161334	0.138439	0.0661393	0.0443169	0.03861	8.78546	4.99917	3.34457	4.18892	25.0838	2.20391	1.43501	0.368101	0.203816	0.134587	0.0816828	0.0629332	0.0356973	0.0221268	0.880526	0.425073	0.163313	0.180167	0.117137	0.059206	0.0510582	0.402714	0.208835	0.101185	0.129302	0.0924446	0.0510945	0.0329731
713		0.547632	0.21077	0.132192	0.0824437	0.0758464	0.0567861	0.041522	6.4521	1.05856	0.891164	0.944303	0.632465	0.627074	0.400417	0.54925	0.309802	0.296877	0.226745	0.13528	0.0968415	0.0704872	0.6626	0.270665	0.16595	0.12026	0.0923068	0.0659747	0.0681212	0.290557	0.2427	0.12727	0.0794066	0.072332	0.0403012	0.0275174
714		0.373796	0.0821842	0.0553744	0.0415073	0.0391572	0.0204543	0.0129795	1.08534	0.892135	0.523986	0.322948	0.272211	0.24632	0.185478	0.620823	0.201564	0.172729	0.153106	0.0803645	0.0803962	0.0646972	0.609626	0.388684	0.272228	0.170515	0.122696	0.111384	0.0703188	0.463409	0.314109	0.246392	0.14528	0.124336	0.0981436	0.0638239
715		0.312407	0.122362	0.1058	0.0651868	0.0435866	0.0334078	0.0217873	0.999037	0.683709	0.365784	0.327865	0.319915	0.178329	0.164108	0.566585	0.270797	0.159658	0.234656	0.169093	0.0872053	0.080771	0.906815	0.597131	0.416921	0.237336	0.208223	0.132767	0.0654764	0.613435	0.397778	0.327269	0.196448	0.186198	0.134253	0.0535582
716		0.301805	0.0820812	0.0734459	0.050337	0.0328383	0.0228175	0.0215623	1.3606	0.479435	0.408312	0.328069	0.24785	0.159544	0.120299	0.586899	0.348589	0.17891	0.139533	0.0818734	0.0491875	0.0394746	1.21365	0.370425	0.25713	0.204818	0.199074	0.128403	0.114435	0.439684	0.134048	0.129966	0.0918508	0.0828781	0.0406669	0.0380211
717		0.195435	0.0738027	0.0493849	0.0272616	0.0177233	0.0144956	0.0102284	3.43688	1.28567	1.18765	0.736857	0.677738	0.399353	0.380726	0.227032	0.15808	0.0945237	0.0639904	0.0577694	0.050287	0.0331666	8.53189	4.65946	1.42633	0.632593	0.409426	0.534474	0.34585	0.412903	0.133774	0.106996	0.110271	0.0714967	0.0475062	0.0305803
718		0.347099	0.293384	0.194523	0.107609	0.0713447	0.0696036	0.0479173	1.91418	0.77554	0.55464	0.287164	0.264163	0.214611	0.134686	0.604613	0.228629	0.197998	0.134781	0.144017	0.095111	0.0637658	1.23622	0.84339	0.483641	0.207441	0.174532	0.141349	0.087014	0.838957	0.650665	0.385953	0.188212	0.162128	0.121734	0.0732854
719		0.271843	0.192974	0.117231	0.0877434	0.0626604	0.0571689	0.0256133	1.45813	0.980942	0.640876	0.37713	0.243318	0.171674	0.0964815	0.822705	0.369786	0.264864	0.151152	0.108831	0.0820987	0.0472108	1.45815	0.572073	0.347213	0.217435	0.153457	0.131838	0.0897667	0.685445	0.372994	0.258777	0.13925	0.114667	0.0895896	0.063077
720		0.610642	0.296972	0.150649	0.110022	0.063666	0.0648512	0.0365252	2.86469	9.14836	8.27958	7.63897	4.58707	2.34354	1.94515	0.791114	0.373065	0.332996	0.207195	0.167872	0.117069	0.0823617	0.8319	0.417831	0.24809	0.186337	0.127469	0.108821	0.0699106	0.726185	0.418644	0.250969	0.195703	0.151075	0.10949	0.0931395
721		0.535962	0.254343	0.163323	0.104426	0.0689033	0.0520963	0.0361498	0.921634	0.420791	0.2746	0.176244	0.123772	0.0814568	0.0514026	0.535147	0.213564	0.141378	0.103843	0.0716382	0.0592083	0.0347055								0.844031	0.625245	0.27161	0.187271	0.107001	0.0676051	0.0580175
722		1.13781	0.445293	0.245044	0.200249	0.125058	0.0845885	0.0410838	0.885933	0.451943	0.276308	0.156787	0.139813	0.0844595	0.047806	0.32305	0.151074	0.128267	0.0692749	0.0517057	0.0456846	0.0269445								0.493592	0.320083	0.148146	0.0742547	0.0722	0.0644163	0.0434855
723		0.605952	0.373752	0.176022	0.151883	0.113618	0.0940437	0.0620571	0.31082	0.246994	0.134857	0.0877094	0.0550387	0.0521036	0.0254896	0.540923	0.371045	0.13999	0.14152	0.0860799	0.0801185	0.0388776								0.58286	0.256516	0.277085	0.178861	0.157751	0.12965	0.0727485
724		0.192108	0.11562	0.0959392	0.0588682	0.0385238	0.0216329	0.0104708	0.860104	0.970188	0.479678	0.337153	0.260816	0.200413	0.12945	0.203647	0.148238	0.116674	0.0843447	0.0477174	0.0368681	0.0189014								0.312635	0.146189	0.0967068	0.064984	0.0712687	0.0385201	0.0327263
725		0.456544	0.121039	0.140354	0.0959892	0.0915874	0.0491637	0.0321733	4.799	5.50824	11.1201	17.766	2.64962	3.81188	1.08783	0.458002	0.210617	0.141677	0.0892785	0.0874688	0.0598332	0.0329143								0.695318	0.244538	0.243358	0.171212	0.135041	0.109244	0.0674065
726		0.214009	0.114452	0.10777	0.0873802	0.0767889	0.0403583	0.0192273	1.16236	0.671381	0.477868	0.376477	0.256643	0.116061	0.0880955	0.353424	0.180742	0.0960279	0.0581829	0.0677	0.0471339	0.037138								0.498674	0.267225	0.238935	0.152796	0.104075	0.0676481	0.0351049
727		0.631863	0.239131	0.167208	0.14379	0.0681633	0.0454565	0.0401815	10.9599	1.72252	1.11465	0.865665	0.540641	0.324963	0.117231	0.434727	0.234662	0.151103	0.0911474	0.0668639	0.0356611	0.0260452								0.762229	0.334737	0.206131	0.177815	0.154146	0.12756	0.0835476
728		0.569434	0.221243	0.138057	0.0852987	0.078139	0.0577815	0.0425081	2.16948	8.9629	3.50352	1.98241	4.30807	3.30944	0.830186	0.584006	0.313316	0.30726	0.238138	0.141037	0.100704	0.0726856								0.399615	0.429096	0.228297	0.107771	0.141096	0.11152	0.0661244
729		0.406496	0.0883682	0.0597772	0.0477988	0.0469968	0.0252911	0.0158616	1.88133	0.738116	0.25526	0.247007	0.149602	0.134348	0.0863833	0.626401	0.198384	0.178891	0.156967	0.0806519	0.0824202	0.063968								0.631325	0.251707	0.205677	0.153506	0.0961726	0.0525584	0.0766848
730		0.352202	0.147472	0.115111	0.0682383	0.0488656	0.0384618	0.0236025	4.8352	2.81855	1.58195	1.69543	1.17716	0.681031	0.488201	0.579034	0.281544	0.169549	0.242201	0.175313	0.0885904	0.0826048								0.618785	0.566474	0.305318	0.2045	0.18722	0.149524	0.0679106
731		0.314639	0.101274	0.0909992	0.0488612	0.0435646	0.0306132	0.0224407	0.80204	0.355214	0.233994	0.159597	0.107686	0.0731054	0.0614649	0.624647	0.376078	0.192828	0.151902	0.0875771	0.0535319	0.0405923								0.392889	0.219061	0.145787	0.0994261	0.0872258	0.0710545	0.0315017
732		0.270147	0.117897	0.0855622	0.0503947	0.0294423	0.0218601	0.0153877	1.30677	1.12501	0.60036	0.382985	0.212501	0.136132	0.101796	0.261377	0.178957	0.104177	0.0708838	0.062787	0.0557223	0.0372973								1.05121	0.451149	0.358913	0.271456	0.206121	0.15644	0.066602
733		0.465845	0.337447	0.227202	0.13064	0.088058	0.0810103	0.0557431	2.16741	0.678501	0.520822	0.290388	0.29073	0.178574	0.0987589	0.617782	0.228663	0.202607	0.1386	0.148603	0.0966914	0.0657948								0.80858	0.434448	0.322813	0.204747	0.171574	0.099304	0.06206
734		0.295498	0.208398	0.128162	0.0934536	0.0660123	0.0597683	0.0268791	1.0955	0.704795	0.350136	0.216316	0.15354	0.12233	0.0791549	0.881853	0.392878	0.290109	0.16189	0.110685	0.0852506	0.0487673								0.446266	0.589545	0.336829	0.212431	0.185491	0.115351	0.0554773
735		0.614708	0.313844	0.160091	0.117955	0.066901	0.068786	0.0377275	1.25163	0.58374	0.578639	0.421199	0.322264	0.185341	0.0935284	0.802839	0.387479	0.340485	0.20993	0.172174	0.116451	0.0834411								0.836294	0.361059	0.204674	0.189779	0.177414	0.138553	0.0707178
736		1.2193	0.560608	0.33876	0.199471	0.135459	0.095793	0.0847906	0.987365	0.416794	0.258636	0.13024	0.0925963	0.0753508	0.0712428	0.707647	0.261041	0.224324	0.143816	0.106534	0.0700664	0.0522886								1.34012	0.973867	0.56322	0.378019	0.239563	0.12542	0.101802
737		4.95573	4.22966	1.75909	1.03668	0.51944	0.340754	0.1551	0.947038	0.514832	0.28596	0.157734	0.174523	0.124387	0.0572662	0.830191	0.381263	0.282041	0.168213	0.107085	0.0892188	0.050988								1.04074	0.450368	0.288048	0.200453	0.183684	0.127042	0.0783751
738		3.16591	0.933354	0.53481	0.406272	0.306583	0.237633	0.177407	0.498919	0.23676	0.155254	0.0947223	0.0596293	0.0529507	0.0407017	1.92785	0.896791	0.297019	0.32273	0.177979	0.128731	0.0913299								0.887116	0.307639	0.304044	0.221855	0.166524	0.12	0.063056
739		0.394119	0.234969	0.172203	0.108289	0.0716878	0.0363097	0.0169479	1.09895	1.32028	0.506135	0.416687	0.345851	0.300969	0.198479	0.351931	0.262424	0.142756	0.118186	0.0753337	0.0436877	0.0315717								0.981351	0.497548	0.328906	0.183121	0.129604	0.124175	0.104657
740		0.813261	0.244847	0.229144	0.14162	0.124875	0.0779879	0.0504287	483.688	9.6294	2.57136	1.23477	0.483215	0.575581	0.303915	0.895843	0.299553	0.281234	0.211315	0.138026	0.0799091	0.0562956								1.46223	0.622461	0.572109	0.361669	0.276014	0.243585	0.108583
741		0.564405	0.25498	0.232577	0.165543	0.129257	0.0697924	0.0386872	1.82724	1.09724	0.641814	0.5476	0.437915	0.215366	0.127759	0.61958	0.307058	0.18093	0.0894178	0.0736464	0.0732357	0.0520119								1.95727	0.68884	0.528569	0.746334	0.565593	0.531471	0.310982
742		0.780209	0.288841	0.209517	0.183023	0.0867345	0.0551799	0.0476515	3.95455	1.13451	0.77229	0.535095	0.326254	0.22451	0.0905682	0.861617	0.306713	0.192127	0.173761	0.122313	0.0725675	0.0522964								0.926337	0.524132	0.25772	0.250081	0.185497	0.161592	0.0760412
743		0.686923	0.280748	0.168173	0.0931642	0.0912275	0.0621635	0.0482763	1.64382	4.96208	1.55816	1.12573	1.84104	1.3363	0.461894	0.522735	0.319704	0.199198	0.166687	0.109649	0.0876356	0.042781								0.906197	0.427303	0.30915	0.213391	0.211203	0.180442	0.0928724
744		0.560304	0.131181	0.0852706	0.0727848	0.0698525	0.041773	0.0268069	1.58145	0.769143	0.258215	0.257108	0.206981	0.168737	0.102062	0.61029	0.329522	0.188706	0.118182	0.0978983	0.0707026	0.0687458								0.927478	0.372985	0.458214	0.314787	0.226237	0.164202	0.140542
745		0.534342	0.204265	0.176584	0.0891787	0.0760348	0.0659714	0.0369762	3.50924	8.14572	3.02773	5.45329	2.99781	1.74288	1.09119	0.82153	0.410047	0.224755	0.230513	0.153086	0.0878684	0.068766								2.3079	1.39373	0.840035	0.897876	0.994544	0.58972	0.498171
746		0.707547	0.271485	0.279121	0.147545	0.142407	0.105576	0.0611845	0.821285	0.404584	0.272576	0.181776	0.133188	0.0836939	0.0805666	1.11731	0.389172	0.283192	0.197451	0.149578	0.0832773	0.0449042								0.854404	0.637294	0.693407	0.413237	0.361048	0.2112	0.180465
747		2.77556	0.432105	0.504753	0.323747	0.200352	0.125617	0.0970437	1.28857	0.90204	0.567398	0.330528	0.181738	0.1094	0.0814477	0.564426	0.317634	0.163258	0.0996552	0.0842294	0.0710131	0.0582316								1.48502	1.72924	1.17071	1.83867	0.838187	0.64806	0.252928
748		7.27926	1.43115	0.66092	0.409264	0.254791	0.229979	0.15643	1.96604	0.620778	0.501337	0.312681	0.251086	0.153938	0.106019	0.86974	0.364798	0.220872	0.149246	0.146547	0.117844	0.070689								1.03425	0.580416	0.377716	0.260566	0.203719	0.131594	0.0706576
749		0.400794	0.318739	0.227846	0.138486	0.100672	0.0876172	0.0448532	1.04211	0.742558	0.477583	0.249432	0.155418	0.164051	0.108816	1.22981	0.553505	0.311345	0.225651	0.177263	0.133553	0.0380118								0.653065	1.59642	1.4041	1.26273	0.595007	0.385997	0.324774
750		0.738686	0.420902	0.204056	0.149732	0.090972	0.095852	0.0545593	1.66932	0.695132	0.552362	0.390638	0.303157	0.142237	0.100056	0.987407	0.402883	0.398284	0.281714	0.207902	0.129517	0.0745214								1.72111	0.78959	0.382516	0.247878	0.255025	0.19211	0.11992
751		0.962647	0.450171	0.305634	0.167859	0.105487	0.0832169	0.0679935	2.87874	2.33904	2.55039	2.54956	3.59476	3.02574	3.31965	0.601122	0.222883	0.192357	0.12561	0.0898497	0.0658647	0.0477424								2.68748	1.63925	0.862699	0.332786	0.246227	0.137711	0.117185
752		1.66213	2.61307	2.14726	2.05336	2.62806	3.76035	5.53647	1.6985	0.869597	0.351245	0.396454	0.248979	0.113826	0.102054	0.74149	0.36347	0.264641	0.149072	0.0983631	0.0852767	0.0511776								6.48423	7.82154	9.09063	7.09359	5.40894	1.97206	1.76902
753		1.46126	0.604062	0.376328	0.291754	0.221016	0.181919	0.132735	3.91334	1.8911	1.68833	1.05298	0.485545	0.370914	0.36218	10.245	11.5003	5.33753	1.61486	1.29378	1.09068	0.584108								36.37	0.769261	0.444883	0.345985	0.194773	0.118196	0.0825905
754		0.327535	0.185674	0.150939	0.0946416	0.061389	0.0314052	0.0163194	6.94861	2.91187	4.17659	2.71596	1.07285	1.18796	1.00359	0.298678	0.219775	0.126942	0.104552	0.0638631	0.039251	0.0299767								4.70649	8.13634	1.20511	0.45439	0.749634	0.556357	0.291878
755		0.769927	0.208016	0.209594	0.135077	0.128427	0.0750756	0.0489585	1.4837	0.930256	1.16453	0.77929	0.742676	0.687704	0.353411	0.802702	0.298297	0.274982	0.197326	0.132317	0.078502	0.0550988								3.76151	7.57054	1.30796	1.46623	1.17991	0.94108	0.556043
756		0.406349	0.186099	0.172283	0.132345	0.115755	0.0626981	0.0298674	3.26862	2.01712	1.516	1.11631	1.03792	0.81354	0.499852	0.559313	0.268656	0.156614	0.0780837	0.0681424	0.0623637	0.0488765								1.27441	0.771076	0.736019	0.843147	0.552963	0.432377	0.211199
757		0.745271	0.284154	0.196002	0.170116	0.0798483	0.050184	0.0436331	3.09287	1.55336	0.846012	0.487692	0.302435	0.307373	0.206218	0.616295	0.257923	0.17233	0.147415	0.102774	0.0654295	0.0458644								6.31367	4.04234	0.89074	0.517234	0.447162	0.340607	0.214882
758		0.64255	0.255458	0.154979	0.0878977	0.0862375	0.0595567	0.0456641	2.72363	3.80028	1.28161	2.17244	2.14552	1.21643	0.604585	0.453708	0.297618	0.190092	0.157418	0.103986	0.081137	0.0417942								2.75116	1.33455	1.13736	1.16083	1.00768	0.916745	0.332966
759		0.504464	0.122348	0.0802306	0.0663272	0.05885	0.0351361	0.0215934	6.64236	12.799	4.19335	2.03596	1.67199	1.28396	0.755048	0.551965	0.314422	0.168313	0.113921	0.0927727	0.0698118	0.0675006								2.25561	0.741279	0.404192	0.266586	0.180269	0.105188	0.143434
760		0.434067	0.151266	0.140537	0.0778214	0.0583923	0.0494241	0.0307575	19.9961	13.5061	6.6542	2.12717	1.57497	0.762717	0.548338	0.796597	0.382839	0.207948	0.221212	0.144064	0.0870271	0.0647152								1.43083	1.29515	0.954144	0.735468	0.492374	0.345449	0.184709
761		0.619967	0.21896	0.184418	0.0977799	0.0963361	0.0709648	0.0443938	22.0955	5.15334	7.16512	2.96562	4.52785	4.36356	6.09021	0.896112	0.343232	0.244519	0.166468	0.122543	0.0665469	0.0363635								4.75133	1.16583	0.484954	0.419577	0.320347	0.22695	0.195678
762		0.636397	0.188906	0.14613	0.067647	0.0672953	0.0495576	0.0327794	10.3858	1.75826	1.03308	0.684421	0.323843	0.260844	0.136835	0.435476	0.269364	0.156157	0.0806995	0.0760104	0.0554075	0.047685								1.3498	0.409417	0.327873	0.291757	0.218629	0.162051	0.0912291
763		19.9598	1.65103	0.683711	0.417777	0.268083	0.229938	0.156093	1.38584	1.453	1.48231	0.872874	0.66389	0.567442	0.480548	0.753773	0.342005	0.218519	0.13491	0.141107	0.112805	0.0692715								2.66122	1.2237	1.10901	0.437231	0.420509	0.301134	0.236176
764		0.348923	0.276824	0.195647	0.12348	0.0898979	0.0845213	0.0396209	2.41244	3.49805	2.74073	1.35819	0.914651	0.529336	0.28127	1.11367	0.531001	0.28031	0.20002	0.161159	0.115169	0.029602								5.40509	1.41839	0.711385	0.565481	0.336249	0.207072	0.106445
765		0.712409	0.398425	0.180346	0.132447	0.08495	0.0895026	0.0513563	7.20451	114.189	3.6287	2.51682	0.97695	0.818637	0.65736	0.980127	0.38754	0.385351	0.275068	0.201453	0.126293	0.0736531								14.6776	5.09244	2.25831	3.3044	4.4396	1.39426	1.11121
766		0.757822	0.363101	0.247298	0.137542	0.0797584	0.0738942	0.0538738	0.768735	0.530644	0.297011	0.228	0.154542	0.0978829	0.0488431	0.516981	0.193185	0.162436	0.108218	0.0748765	0.0597807	0.042425								1.23918	0.758328	0.315058	0.253334	0.187225	0.127703	0.115146
767		1.01752	1.09426	0.623775	0.584035	0.458048	0.384573	0.20223	0.840825	0.378899	0.253674	0.171072	0.123653	0.0589562	0.0479327	0.664264	0.337096	0.246293	0.135265	0.0931083	0.0826185	0.050759								0.895241	0.424052	0.258444	0.150067	0.14973	0.111642	0.0547492
768		1.11753	0.494529	0.306084	0.235875	0.181059	0.147809	0.104552	0.333905	0.25015	0.119543	0.0788255	0.0552506	0.0549949	0.0222625	0.634644	0.326764	0.182675	0.169198	0.112413	0.100893	0.0610067								0.614877	0.526011	0.40594	0.223113	0.186721	0.121688	0.0905014
769		0.279655	0.145629	0.131016	0.0807801	0.0519568	0.0269929	0.015307	0.907392	1.12174	0.588769	0.378217	0.261121	0.1288	0.106524	0.253618	0.189898	0.116313	0.0935048	0.0568315	0.0401479	0.0299716								1.55358	0.646192	0.337584	0.195938	0.161617	0.109897	0.0728887
770		0.73831	0.180787	0.197387	0.1359	0.134916	0.074169	0.0500067	2.37498	1.93381	1.71619	0.959967	0.823165	0.614563	0.379917	0.764564	0.301013	0.274584	0.191449	0.131626	0.0799277	0.0546525								1.27977	0.498641	0.550985	0.419149	0.286917	0.154733	0.133523
771		0.301798	0.14862	0.137378	0.112996	0.103772	0.0573701	0.0252041	1.01344	0.722826	0.527115	0.371359	0.22076	0.117572	0.0938316	0.508911	0.241808	0.138198	0.0703192	0.0634536	0.0531755	0.0454928								1.16182	0.545433	0.47057	0.294296	0.190148	0.132201	0.0595048
772		0.707973	0.283276	0.184762	0.15887	0.0739399	0.04597	0.0399977	10.7062	10.4277	3.16863	2.5503	2.05299	1.06695	0.59359	0.483143	0.227167	0.160329	0.124842	0.0900226	0.0593368	0.0393206								0.993609	0.589589	0.337013	0.240752	0.208969	0.129743	0.107496
773		0.605416	0.234113	0.14459	0.0856269	0.0833797	0.0589648	0.0438402	3.14807	14.9389	21.9067	19.6103	3.23895	3.29727	4.65776	0.407674	0.277848	0.181209	0.148097	0.0973326	0.0745679	0.0399697								1.25546	0.543415	0.26738	0.186822	0.132801	0.146689	0.070071
774		0.460658	0.117582	0.0768865	0.0588693	0.0452368	0.0265729	0.0173281	2.08988	0.66997	0.318612	0.347457	0.222659	0.123032	0.0810463	0.51326	0.306025	0.154325	0.111768	0.0900082	0.0699637	0.0669269								0.969991	0.376909	0.437562	0.385798	0.215179	0.158078	0.174003
775		0.340057	0.114093	0.121705	0.0704871	0.0468716	0.0373339	0.027718	12.4175	3.40203	1.54084	1.0591	0.805208	0.523316	0.34012	0.75426	0.357935	0.196984	0.212361	0.136054	0.0861662	0.062098								0.93904	1.0145	0.715681	0.401336	0.417746	0.24161	0.103184
776		0.469024	0.171042	0.124003	0.0878458	0.0587111	0.038241	0.0308332	0.775597	0.328176	0.257965	0.183644	0.119083	0.0820358	0.0521294	0.768998	0.313021	0.213688	0.145121	0.105627	0.0541469	0.0323234								1.01072	1.239	1.05428	0.876738	0.356791	0.420548	0.280111
777		0.372151	0.230198	0.136058	0.0868112	0.0548548	0.0517163	0.0210325	0.785418	0.824528	0.42566	0.304824	0.18689	0.136021	0.0865938	0.389881	0.251009	0.143619	0.0740755	0.0713633	0.0481818	0.0430366								1.47655	0.576858	0.559702	0.556513	0.337215	0.249963	0.121139
778		4.9076	1.34745	0.582308	0.334176	0.260757	0.189859	0.137569	2.57755	0.953768	0.831584	0.515083	0.395481	0.249728	0.0900218	0.668293	0.323304	0.215453	0.126964	0.138129	0.108642	0.0680928								1.05401	0.575167	0.512469	0.285787	0.254043	0.183518	0.102163
779		0.334171	0.235436	0.161842	0.115524	0.0793217	0.0781636	0.0340711	1.44415	0.784311	0.370316	0.249295	0.189873	0.113498	0.0737884	0.981431	0.495155	0.250537	0.175868	0.144156	0.0985761	0.0246044								0.724142	0.892314	0.419912	0.395391	0.369637	0.325849	0.193154
780		0.704051	0.362937	0.162627	0.115408	0.0779322	0.0812615	0.0484039	1.38888	0.602643	0.522317	0.376226	0.329427	0.213704	0.107482	0.961317	0.374119	0.372148	0.268678	0.194811	0.123594	0.0725667								1.12889	0.501011	0.383243	0.279296	0.231776	0.163941	0.0891503
781		0.625547	0.32358	0.204509	0.115962	0.0670917	0.0714457	0.0477126	0.962296	0.369181	0.222735	0.122004	0.0862273	0.0812365	0.0795979	0.492818	0.180159	0.146148	0.102202	0.0692995	0.0570457	0.0401268								1.34012	0.973867	0.56322	0.378019	0.239563	0.12542	0.101802
782		0.893062	0.955142	0.546869	0.587281	0.463182	0.341856	0.186937	0.773513	0.464599	0.2267	0.16679	0.167065	0.142805	0.0724775	0.671741	0.330706	0.241449	0.135238	0.0953122	0.0856657	0.0525493								1.04074	0.450368	0.288048	0.200453	0.183684	0.127042	0.0783751
783		0.964448	0.440087	0.271628	0.210214	0.165709	0.13193	0.0915292	0.497211	0.211315	0.14043	0.0999021	0.0587514	0.0530379	0.0419881	0.401884	0.21121	0.124667	0.103208	0.0812236	0.0661823	0.0334161								0.887116	0.307639	0.304044	0.221855	0.166524	0.12	0.063056
784		0.265378	0.121761	0.118473	0.0706561	0.0468001	0.0251379	0.014828	1.1468	1.05963	0.415401	0.337449	0.27752	0.252059	0.165597	0.228336	0.180085	0.112127	0.0895537	0.055189	0.0444548	0.0312074								0.981351	0.497548	0.328906	0.183121	0.129604	0.124175	0.104657
785		0.72353	0.184054	0.20722	0.152786	0.138915	0.07611	0.054221	9.34198	69.9081	5.6487	1.29861	0.581058	0.726758	0.352006	0.795706	0.315037	0.28704	0.199493	0.138864	0.0852056	0.055748								1.46223	0.622461	0.572109	0.361669	0.276014	0.243585	0.108583
786		0.252976	0.130074	0.123202	0.104608	0.0944586	0.0529513	0.0229795	1.78137	1.55749	0.818086	0.760342	0.617089	0.319245	0.181245	0.487242	0.232539	0.130598	0.0685375	0.0608428	0.0478327	0.0434269								1.95727	0.68884	0.528569	0.746334	0.565593	0.531471	0.310982
787		0.683794	0.284378	0.179327	0.154223	0.0719098	0.0452731	0.039137	2.82219	1.0549	0.610389	0.418429	0.252439	0.18369	0.0755644	0.461499	0.224163	0.158129	0.111463	0.0873039	0.0566758	0.0363965								0.926337	0.524132	0.25772	0.250081	0.185497	0.161592	0.0760412
788		0.583489	0.226601	0.139382	0.0865071	0.0828682	0.0600352	0.0438634	1.68936	4.43549	1.3137	0.97747	1.76621	2.16863	0.743035	0.406217	0.268112	0.176434	0.144182	0.0919432	0.0717616	0.0393788								0.906197	0.427303	0.30915	0.213391	0.211203	0.180442	0.0928724
789		0.41735	0.115341	0.0727517	0.0490622	0.0337184	0.0193419	0.0139771	1.54889	0.743412	0.261198	0.309737	0.220137	0.151278	0.0897144	0.499175	0.308109	0.148726	0.112023	0.0903002	0.071595	0.0670951								0.927478	0.372985	0.458214	0.314787	0.226237	0.164202	0.140542
790		0.284162	0.113969	0.117903	0.0710835	0.0469172	0.0369996	0.0267772	6.7358	131.961	3.32776	21.1271	10.5131	7.95102	2.73939	0.730601	0.34582	0.194057	0.207437	0.130975	0.0865156	0.0605461								2.3079	1.39373	0.840035	0.897876	0.994544	0.58972	0.498171
791		0.302246	0.118766	0.0913154	0.0803682	0.0372388	0.0255026	0.0244917	1.14413	0.50602	0.317763	0.21132	0.158055	0.103146	0.0928363	0.721937	0.31103	0.206656	0.13862	0.100733	0.048576	0.0315503								0.854404	0.637294	0.693407	0.413237	0.361048	0.2112	0.180465
792		0.344209	0.281206	0.193476	0.13163	0.0737841	0.0655446	0.028757	1.08861	0.746812	0.474186	0.278522	0.143039	0.0940437	0.058738	0.365764	0.240714	0.132138	0.071262	0.0688542	0.0462871	0.0422528								1.48502	1.72924	1.17071	1.83867	0.838187	0.64806	0.252928
793		1.44102	0.923764	0.512729	0.263384	0.284477	0.159689	0.119464	2.06481	0.673993	0.507519	0.337465	0.256293	0.170865	0.115904	0.630742	0.31198	0.212516	0.125589	0.138574	0.106928	0.0673597								1.03425	0.580416	0.377716	0.260566	0.203719	0.131594	0.0706576
794		0.403063	0.209248	0.13148	0.11777	0.0762996	0.0688682	0.0298261	0.941937	0.831983	0.543331	0.317233	0.147264	0.177318	0.131861	0.894963	0.482726	0.239109	0.164841	0.138377	0.0907221	0.0243003								0.653065	1.59642	1.4041	1.26273	0.595007	0.385997	0.324774
795		0.713124	0.328498	0.153048	0.104161	0.0746925	0.0754829	0.0472953	1.95748	0.748675	0.555078	0.345983	0.274278	0.13149	0.100019	0.94585	0.369218	0.364797	0.2657	0.19015	0.121898	0.0719749								1.72111	0.78959	0.382516	0.247878	0.255025	0.19211	0.11992
796		0.586043	0.324721	0.200961	0.112698	0.0688479	0.0745169	0.0485338	0.958796	0.319621	0.198629	0.125511	0.108563	0.0904278	0.0715952	0.528086	0.191288	0.151415	0.104304	0.0736704	0.0621429	0.0411693								0.579792	0.276799	0.147577	0.0956099	0.0648638	0.0351165	0.0362895
797		1.04893	1.22254	0.835033	0.983602	0.776746	0.528212	0.327323	0.753208	0.554204	0.292337	0.242598	0.141432	0.116525	0.0794666	0.844996	0.361619	0.261278	0.152267	0.106308	0.0958883	0.0571019								0.510954	0.287476	0.186487	0.107182	0.0809899	0.0823685	0.0598641
798		0.971273	0.437852	0.279467	0.215915	0.175051	0.144475	0.0964995	0.447315	0.201379	0.123359	0.0985408	0.0630663	0.0438594	0.0341903	0.538299	0.2756	0.154088	0.121884	0.106687	0.0795484	0.0461649								0.534225	0.288728	0.19185	0.148896	0.10157	0.101877	0.07247
799		0.294415	0.125176	0.117373	0.0692176	0.050384	0.0285065	0.0163331	1.13772	0.699819	0.324904	0.14264	0.150258	0.11076	0.0743238	0.236055	0.191531	0.115077	0.0936067	0.0596481	0.0522133	0.0347427								0.410718	0.208038	0.0975915	0.108391	0.069937	0.0471265	0.0265601
800		0.743463	0.205236	0.234463	0.17604	0.139681	0.0818039	0.058664	5.89413	4.3635	1.89704	0.923135	0.676367	0.746358	0.305947	0.916948	0.343407	0.31508	0.222107	0.152695	0.0935915	0.0593975								0.57408	0.664654	0.458234	0.287779	0.221479	0.182298	0.0677057
801		0.248852	0.128017	0.123065	0.103962	0.0897978	0.0501793	0.0235549	2.22252	5.22166	2.9429	3.29907	3.22851	1.58334	0.899349	0.499903	0.239766	0.135165	0.0734818	0.0615203	0.0466212	0.043823								0.486439	0.243697	0.132877	0.123536	0.0883968	0.0467269	0.032271
802		0.67178	0.285715	0.178901	0.156655	0.07397	0.0482921	0.041128	2.79131	1.29891	0.581592	0.402206	0.25029	0.175112	0.0867895	0.539636	0.255594	0.165251	0.111529	0.091801	0.0571321	0.0379745								0.64954	0.330124	0.225326	0.169457	0.103628	0.0717688	0.0573231
803		0.580421	0.239483	0.142663	0.0911646	0.0842936	0.0619206	0.0460202	1.72378	3.29246	0.863747	1.08751	1.10913	1.12722	0.530404	0.442481	0.270439	0.178183	0.146451	0.0893657	0.0727091	0.0399129								0.515258	0.249104	0.187168	0.1335	0.0971775	0.105574	0.0617117
804		0.408955	0.117686	0.0699207	0.0435589	0.0291198	0.0171054	0.0114973	2.15471	0.79491	0.447923	0.316658	0.227284	0.145563	0.0852145	0.51326	0.324977	0.151898	0.112547	0.0944232	0.0750719	0.0683529								0.510868	0.272638	0.274082	0.160256	0.131537	0.0871054	0.0738916
805		0.279309	0.144762	0.119435	0.0768116	0.0572265	0.0439283	0.0279177	12.5846	10.0641	1.9399	1.80122	1.69073	0.77061	0.5102	0.758316	0.348388	0.199037	0.209073	0.130955	0.0897579	0.0600986								0.61277	0.76887	0.426373	0.202714	0.17916	0.152193	0.0985055
806		0.258469	0.0972143	0.0774707	0.0678854	0.0383138	0.0292747	0.0221341	1.44841	0.659117	0.472664	0.275933	0.19032	0.140112	0.10203	0.77179	0.354921	0.226974	0.150444	0.107378	0.051336	0.0344114								0.359005	0.122828	0.107719	0.0699116	0.0809587	0.054647	0.0211705
807		0.421233	0.293195	0.222739	0.147114	0.0801428	0.0730033	0.0363767	0.817727	0.453369	0.265625	0.158862	0.0989992	0.0649059	0.0428456	0.358577	0.234288	0.128769	0.0711744	0.0692573	0.0480653	0.0449666								0.343107	0.210945	0.122414	0.119294	0.0910639	0.0688212	0.0572783
808		1.14603	0.791106	0.555703	0.316021	0.35327	0.173053	0.122241	2.16638	1.08302	0.729832	0.480822	0.316213	0.243263	0.164367	0.651629	0.311463	0.212109	0.131102	0.142526	0.108426	0.0672892								0.641208	0.435442	0.320344	0.190658	0.131282	0.111966	0.0693363
809		0.484101	0.21905	0.12103	0.129111	0.0863504	0.064053	0.0296393	1.98201	0.990448	0.588493	0.377284	0.19751	0.189348	0.117561	0.871889	0.514377	0.253135	0.171555	0.148469	0.0923857	0.028231								0.461138	0.400897	0.328981	0.213209	0.161195	0.115508	0.055538
810		0.758558	0.321652	0.15279	0.107097	0.079317	0.0764915	0.048281	1.58653	0.606568	0.395603	0.263893	0.191238	0.135903	0.12168	0.951049	0.376665	0.369835	0.270309	0.190413	0.121532	0.0725897								1.28688	0.482298	0.301848	0.151824	0.131546	0.096679	0.0792464
811		0.667108	0.368871	0.243067	0.134908	0.0856541	0.0818308	0.0552713	0.988324	0.344455	0.228313	0.140342	0.132442	0.116197	0.0772111	0.575325	0.225421	0.170819	0.104881	0.0851282	0.075471	0.0444431								1.28638	0.672047	0.413807	0.165594	0.168922	0.144603	0.0897877
812		1.5346	2.63728	3.62586	7.35195	4.93331	2.27688	1.8707	0.925852	0.807142	0.482976	0.346249	0.211298	0.167729	0.111136	1.22405	0.41134	0.299545	0.178614	0.122582	0.110016	0.0616083								8.45424	1.24347	0.754454	0.387824	0.297259	0.259563	0.194994
813		1.05865	0.478644	0.324757	0.252091	0.215855	0.186264	0.115949	0.463994	0.16369	0.145695	0.120587	0.0917609	0.0560665	0.0360275	3.36339	0.936272	0.503935	0.434161	0.317531	0.256468	0.257532								1.35311	0.433242	0.232589	0.216826	0.15955	0.123035	0.0800697
814		0.359728	0.157939	0.125413	0.0770896	0.0625328	0.0359416	0.0187312	1.48944	0.640498	0.338259	0.152573	0.138818	0.119806	0.0645334	0.281883	0.221273	0.126674	0.101777	0.0698171	0.0641778	0.0402794								1.28125	0.581676	0.281656	0.229108	0.228364	0.146209	0.127815
815		0.807077	0.228569	0.265449	0.19609	0.142868	0.0897564	0.0618101	17.7943	2.21604	1.83751	1.82768	1.26909	2.22576	0.719707	1.11527	0.380826	0.349676	0.247007	0.167322	0.101724	0.0647115								1.48002	1.1273	0.754815	0.726021	0.582817	0.372794	0.27785
816		0.280716	0.151183	0.132643	0.108489	0.0903691	0.0499221	0.0267936	3.00426	5.56542	5.42854	49.9785	32.5708	83.8856	5.4156	0.528079	0.258519	0.147375	0.0851186	0.0640661	0.0479981	0.0463077								0.898546	0.408306	0.324515	0.238782	0.171181	0.0857156	0.0642112
817		0.669328	0.287228	0.180579	0.161594	0.0783239	0.05249	0.0439128	3.67975	2.53613	1.16078	0.843804	0.711113	0.403608	0.264192	0.724052	0.318891	0.179541	0.122446	0.0977842	0.0577283	0.0418055								1.17969	0.597977	0.440243	0.302026	0.236651	0.14448	0.127224
818		0.593396	0.265836	0.15285	0.100423	0.0879858	0.0647329	0.0494503	8.25743	325.06	1.63254	3.51089	1.79499	4.22996	1.24638	0.498786	0.28387	0.18414	0.150582	0.0885684	0.0745214	0.0401163								0.774453	0.356994	0.257913	0.225134	0.137798	0.125342	0.109318
819		0.439772	0.121112	0.071328	0.0452516	0.0329279	0.0206715	0.0107738	2.88893	0.874	0.68738	0.381067	0.203859	0.161213	0.106628	0.540867	0.352051	0.16142	0.112388	0.10167	0.0801538	0.0708689								0.861492	0.865305	0.833351	0.49417	0.423371	0.317804	0.279116
820		0.351877	0.192032	0.130351	0.0852232	0.0756792	0.053393	0.0325882	23.1651	25.7455	2.32286	1.55416	1.39176	0.530431	0.332413	0.81427	0.359628	0.210625	0.21752	0.13587	0.0954325	0.0602221								1.43903	0.661861	0.397609	0.337825	0.24993	0.19713	0.101068
821		0.415618	0.135241	0.102804	0.0682656	0.0630114	0.0449193	0.025531	1.56763	0.822635	0.628335	0.371914	0.261605	0.161506	0.100696	0.865468	0.432013	0.261659	0.171527	0.119937	0.058668	0.0403106								1.34376	0.712007	0.308073	0.277408	0.255411	0.221604	0.107738
822		0.931531	0.353009	0.257264	0.156901	0.0920035	0.0779305	0.0522496	0.759882	0.276739	0.191243	0.17697	0.15107	0.0952252	0.052426	0.412936	0.239858	0.142288	0.0819681	0.071576	0.0541571	0.0519334								1.1741	1.18465	0.685728	0.457884	0.317934	0.217564	0.140424
823		1.49307	0.808555	0.610533	0.401551	0.421364	0.199168	0.135924	3.03622	2.74275	0.861737	0.673247	0.50122	0.32039	0.207939	0.72525	0.321283	0.214742	0.142605	0.148231	0.112307	0.0678427								1.26815	1.24298	0.789831	0.499091	0.334866	0.230587	0.179901
824		0.55637	0.255103	0.132801	0.145328	0.103532	0.0691726	0.033359	3.68215	0.944207	0.597524	0.384503	0.240156	0.163898	0.105664	0.872002	0.590947	0.290577	0.192634	0.172439	0.10127	0.0370489								1.10009	1.02021	0.675563	0.639558	0.497501	0.339361	0.124066
825		0.842852	0.348762	0.163454	0.124938	0.0891955	0.0830338	0.0509952	1.31762	0.6262	0.447619	0.302933	0.193671	0.135224	0.136297	0.971698	0.393891	0.384686	0.281387	0.195428	0.122101	0.0743652								1.10688	0.643557	0.32175	0.337475	0.232143	0.133172	0.111997
826		0.863581	0.449263	0.315816	0.178046	0.108985	0.0915611	0.0667658	2.85117	1.54354	0.970756	0.546999	0.358204	0.355669	0.229591	0.587613	0.270944	0.189037	0.101721	0.0993812	0.0922635	0.04877								7.22087	0.837131	1.45101	0.678631	0.49779	0.202354	0.153966
827		2.10243	144.764	2.56697	1.89499	1.77024	1.87256	1.08146	1.07924	0.629017	0.323163	0.251649	0.241234	0.170855	0.0768152	1.91372	0.442081	0.329446	0.199728	0.134629	0.122607	0.0634413								2.71915	2.11164	1.9793	3.6265	6.20138	3.53596	1.08457
828		1.25281	0.537834	0.373041	0.313173	0.294356	0.251343	0.144319	4.2925	2.04366	1.76804	1.03957	0.854401	0.446317	0.39708	2.48662	43.787	1.31146	0.871208	0.466846	0.410752	0.276557								3.54801	0.670793	0.398091	0.282797	0.185965	0.127871	0.0716948
829		0.441894	0.21176	0.140066	0.0918095	0.0796192	0.0466133	0.0220235	6.26942	2.32434	1.28878	0.922425	0.70983	0.516074	0.412447	0.365537	0.268356	0.148886	0.111411	0.0828119	0.0785184	0.0456172								7.66082	2.07712	9.8528	2.27768	4.36304	1.40454	1.35256
830		0.914884	0.265157	0.299479	0.216354	0.150759	0.0999912	0.0652463	8.28614	7.1113	7.443	4.42395	1.04911	1.03742	0.555955	1.33455	0.417227	0.375972	0.260691	0.176014	0.10581	0.0688142								3.31546	8.62669	1.81898	1.16186	0.905202	0.68119	0.286154
831		0.338285	0.20976	0.157857	0.119851	0.0961934	0.053659	0.0324349	1.91083	2.50353	1.01648	0.644225	0.605029	0.379945	0.275813	0.55564	0.283402	0.163264	0.102135	0.06734	0.0504273	0.0496254								7.47635	1.04275	0.626672	0.565264	0.399127	0.303626	0.111616
832		0.693421	0.2936	0.184377	0.166056	0.0826234	0.0558857	0.046198	24.5759	1.7439	1.29717	0.850037	0.443753	0.359373	0.161184	0.932254	0.380966	0.192206	0.136824	0.0984256	0.0577479	0.0451019								1.82153	0.990379	0.613332	0.360244	0.315639	0.236796	0.132592
833		0.629887	0.292461	0.166537	0.11285	0.0942066	0.0687815	0.0530428	2.94208	2.70314	4.37844	1.37783	2.45748	2.59878	0.869464	0.556729	0.307393	0.191329	0.154688	0.0884231	0.0756698	0.0398474								0.856745	0.437319	0.383371	0.321042	0.175161	0.178421	0.0933868
834		0.515513	0.125586	0.076923	0.0495569	0.0403156	0.0256036	0.0124654	11.4093	2.21528	2.69681	1.77442	1.00631	1.27144	0.939894	0.572973	0.381661	0.175235	0.112378	0.110476	0.0858263	0.0743099								1.3295	44.2216	0.960908	0.650244	0.450324	0.296	0.267415
835		0.493242	0.234335	0.150782	0.0950174	0.0976637	0.0658923	0.040666	5.01594	9.07208	3.79597	6.1683	6.85367	10.4593	1.59789	0.852518	0.374848	0.225347	0.230459	0.143592	0.102864	0.0594777								69.1706	1.60711	0.78544	0.336024	0.209032	0.214016	0.158327
836		0.618205	0.233655	0.165664	0.0831185	0.0991348	0.0698652	0.0374087	7.00155	2.84472	0.956374	0.681054	0.852308	0.438522	0.263048	0.90384	0.508091	0.288015	0.185407	0.12878	0.0641092	0.0473498								28.0402	7.60676	6.78091	1.88484	1.50722	2.22375	1.45472
837		3.54713	0.696389	0.574975	0.389921	0.26931	0.178443	0.141574	1.34881	0.660484	0.35587	0.374387	0.320937	0.217512	0.118214	0.559349	0.265512	0.178496	0.117606	0.0781203	0.0694409	0.0654034								201.636	2.37588	0.991851	1.30162	0.816471	1.01001	0.572116
838		1.93026	0.783645	0.598855	0.386745	0.407809	0.189489	0.128462	1.75207	0.502104	0.464872	0.287153	0.210014	0.143721	0.0997888	0.813714	0.338759	0.217688	0.157129	0.154701	0.117661	0.0689207								4.71233	1.78827	3.22934	1.45816	0.917214	0.627536	0.331983
839		0.670899	0.320753	0.171675	0.170738	0.124807	0.0812198	0.04066	4.09363	1.60349	1.19494	1.06325	0.830602	0.464584	0.351955	0.883689	0.696792	0.34982	0.221012	0.206201	0.116222	0.051033								3.6938	0.681228	0.461235	0.291664	0.198853	0.174714	0.092948
840		0.943334	0.398504	0.183969	0.152501	0.100901	0.0917383	0.0561285	4.07716	3.17153	1.85604	0.902983	0.655029	0.459722	0.456501	1.00486	0.416109	0.401264	0.294524	0.202383	0.122729	0.0764615								3.64035	1.80448	1.53804	1.76508	2.40291	1.18335	1.5509
841		0.915574	0.445811	0.252192	0.170228	0.124324	0.0808119	0.0645846	2.55997	1.15577	0.904137	0.586013	0.387739	0.383796	0.390955	0.605384	0.240849	0.189622	0.124508	0.08999	0.0645481	0.044373								2.68748	1.63925	0.862699	0.332786	0.246227	0.137711	0.117185
842		0.997565	0.435509	0.231625	0.201888	0.126508	0.0805521	0.0365123	1.74098	1.5266	0.698757	0.624742	0.325901	0.189969	0.152743	0.425916	0.214594	0.145795	0.0933857	0.0553174	0.0475595	0.0303861								6.48423	7.82154	9.09063	7.09359	5.40894	1.97206	1.76902
843		1.28473	0.593464	0.348943	0.285149	0.214573	0.171153	0.126882	12.3903	45.4544	5.2643	2.57533	1.40793	0.645595	0.748347	2.53834	2.51326	1.59888	62.9604	2.25434	1.08388	0.56964								36.37	0.769261	0.444883	0.345985	0.194773	0.118196	0.0825905
844		0.303747	0.193978	0.141744	0.0877864	0.058404	0.031605	0.0130847	4.75043	2.83559	2.44803	0.888083	0.605194	0.913589	0.624848	0.319269	0.217888	0.134965	0.106901	0.0661035	0.0431918	0.0320288								4.70649	8.13634	1.20511	0.45439	0.749634	0.556357	0.291878
845		0.622408	0.191661	0.181644	0.117131	0.101392	0.0602119	0.0404197	2.67496	3.44834	4.18789	3.33695	1.97819	1.27568	0.630373	0.576316	0.250949	0.231696	0.166809	0.11056	0.0588737	0.0380826								3.76151	7.57054	1.30796	1.46623	1.17991	0.94108	0.556043
846		0.422704	0.202274	0.19043	0.136005	0.104406	0.0554497	0.0329501	49.8467	3.64857	1.47891	0.942635	0.909168	0.595893	0.387925	0.558674	0.270155	0.158464	0.0899594	0.0696871	0.0622467	0.0473894								1.27441	0.771076	0.736019	0.843147	0.552963	0.432377	0.211199
847		0.736339	0.260417	0.197778	0.17351	0.0816865	0.0529518	0.0466815	3.80925	1.04741	2.07682	1.55698	0.539779	0.450877	0.278053	0.710525	0.232407	0.184026	0.146897	0.105423	0.0609813	0.0455464								6.31367	4.04234	0.89074	0.517234	0.447162	0.340607	0.214882
848		0.670182	0.268068	0.164829	0.0965735	0.0893176	0.0627544	0.0472558	5.60102	2.93419	4.08292	3.30289	5.1905	6.21932	2.04718	0.60149	0.320778	0.185297	0.166462	0.0961038	0.0857686	0.0441167								2.75116	1.33455	1.13736	1.16083	1.00768	0.916745	0.332966
849		0.529438	0.116512	0.0747492	0.0647595	0.0664148	0.0376979	0.0247905	8.48881	10.2843	2.30661	1.37859	1.09511	0.800342	0.322147	0.574237	0.322793	0.1761	0.121559	0.0911278	0.0734036	0.0681418								2.25561	0.741279	0.404192	0.266586	0.180269	0.105188	0.143434
850		0.494129	0.217822	0.169714	0.085312	0.0744262	0.0618041	0.0352823	20.9384	5.48184	9.23532	11.192	3.88967	2.14414	1.81469	0.6684	0.410015	0.200758	0.220944	0.145444	0.0878836	0.069273								1.43083	1.29515	0.954144	0.735468	0.492374	0.345449	0.184709
851		0.584581	0.247385	0.237822	0.122785	0.111166	0.0854162	0.0495929	7.16065	2.66443	3.01688	1.21064	0.936983	0.811936	0.747248	0.974505	0.397958	0.265009	0.182247	0.131507	0.0725416	0.0444932								4.75133	1.16583	0.484954	0.419577	0.320347	0.22695	0.195678
852		1.60251	0.544729	0.534416	0.348285	0.179647	0.136558	0.0795871	44.09	1.00686	0.634946	0.449455	0.263338	0.186479	0.129047	0.409271	0.257941	0.109891	0.0875593	0.0770578	0.0661677	0.0555499								1.3498	0.409417	0.327873	0.291757	0.218629	0.162051	0.0912291
853		3.04795	0.617251	0.401645	0.257251	0.16225	0.136839	0.0984731	2.89648	3.60528	2.56307	1.8109	1.41866	1.12409	0.800795	0.851451	0.358553	0.223199	0.143663	0.143763	0.111616	0.0667211								2.66122	1.2237	1.10901	0.437231	0.420509	0.301134	0.236176
854		0.378586	0.27974	0.188565	0.125838	0.0853881	0.0726888	0.0351881	4.25722	3.48407	10.25	2.62103	1.58674	1.18817	0.619277	1.01317	0.480213	0.281443	0.196927	0.149082	0.112888	0.0357331								5.40509	1.41839	0.711385	0.565481	0.336249	0.207072	0.106445
855		0.661872	0.379455	0.2018	0.148925	0.082302	0.0862094	0.0476551	14.2432	2.37741	3.09379	2.9142	5.54095	8.97065	7.6519	0.947118	0.403832	0.39697	0.272369	0.198677	0.125296	0.0722087								14.6776	5.09244	2.25831	3.3044	4.4396	1.39426	1.11121
856		0.758463	0.344117	0.22256	0.140092	0.0943284	0.0678133	0.0509608	1.07741	0.31178	0.220868	0.119743	0.125675	0.112241	0.0761092	0.52204	0.212452	0.162352	0.108661	0.0773293	0.057616	0.0390008								1.28638	0.672047	0.413807	0.165594	0.168922	0.144603	0.0897877
857		1.73818	0.62554	0.331494	0.270545	0.1653	0.10782	0.0493937	0.768868	0.877856	0.51073	0.345207	0.19031	0.165827	0.119281	0.359494	0.193871	0.125056	0.0757937	0.0457668	0.0420513	0.02857								8.45424	1.24347	0.754454	0.387824	0.297259	0.259563	0.194994
858		0.852537	0.468052	0.25116	0.207195	0.154513	0.129824	0.0907048	0.418813	0.136878	0.147887	0.118143	0.0865651	0.0520044	0.0363213	0.570633	0.451212	0.17142	0.203955	0.0834659	0.104779	0.0724666								1.35311	0.433242	0.232589	0.216826	0.15955	0.123035	0.0800697
859		0.243171	0.149153	0.118681	0.0731095	0.0479891	0.0258365	0.0122776	1.61498	0.491523	0.299477	0.142514	0.143803	0.119069	0.0502099	0.269902	0.183424	0.121544	0.0961306	0.0592343	0.0397584	0.0297232								1.28125	0.581676	0.281656	0.229108	0.228364	0.146209	0.127815
860		0.557147	0.163432	0.170665	0.111426	0.104495	0.0582216	0.0390477	236.723	5.87293	3.64678	3.65452	6.40014	3.15694	8.25355	0.508591	0.246771	0.220511	0.151498	0.102658	0.0555722	0.0346688								1.48002	1.1273	0.754815	0.726021	0.582817	0.372794	0.27785
861		0.294716	0.146195	0.14029	0.108479	0.0925016	0.0486717	0.0242337	2.52382	2.29519	1.76979	2.07548	2.47627	1.23626	0.588947	0.512148	0.240763	0.142315	0.0814722	0.0654817	0.0542367	0.0448444								0.898546	0.408306	0.324515	0.238782	0.171181	0.0857156	0.0642112
862		0.699884	0.255187	0.182947	0.158832	0.0735185	0.0476846	0.0427277	3.87001	2.49409	1.16213	1.02825	0.905197	0.543381	0.425507	0.529509	0.211499	0.16588	0.126644	0.0917702	0.058725	0.0388498								1.17969	0.597977	0.440243	0.302026	0.236651	0.14448	0.127224
863		0.614161	0.240285	0.149261	0.0890454	0.0832828	0.0594939	0.044416	3.14828	2.41863	28.0321	2.62424	2.60649	1.63062	0.958494	0.530172	0.29887	0.175935	0.156865	0.0932789	0.079424	0.0435733								0.774453	0.356994	0.257913	0.225134	0.137798	0.125342	0.109318
864		0.465001	0.107036	0.0715158	0.0589513	0.0573753	0.0324487	0.0201692	8.0364	1.035	0.801327	0.460487	0.213678	0.180388	0.112879	0.533105	0.308339	0.157468	0.119687	0.0872294	0.0723664	0.0667439								0.861492	0.865305	0.833351	0.49417	0.423371	0.317804	0.279116
865		0.408617	0.165213	0.133219	0.0746533	0.0567773	0.04659	0.0278138	100.604	207.625	2.53974	1.54222	1.40568	0.584608	0.351556	0.66669	0.383948	0.185753	0.211048	0.135704	0.0879047	0.0661781								1.43903	0.661861	0.397609	0.337825	0.24993	0.19713	0.101068
866		0.434999	0.163321	0.151402	0.0753114	0.0690268	0.0528316	0.0349095	1.32758	0.722115	0.57263	0.34433	0.271878	0.177729	0.104228	0.818638	0.345332	0.229896	0.160339	0.112213	0.061087	0.0386211								1.34376	0.712007	0.308073	0.277408	0.255411	0.221604	0.107738
867		0.475016	0.194424	0.156808	0.0919022	0.0522197	0.0372427	0.0270485	0.693195	0.296409	0.197082	0.194153	0.166425	0.109971	0.0609855	0.308027	0.220784	0.103235	0.0659774	0.0683698	0.0516078	0.04445								1.1741	1.18465	0.685728	0.457884	0.317934	0.217564	0.140424
868		1.43879	0.53619	0.347164	0.207567	0.128284	0.117074	0.0833577	1.55127	1.1668	0.548366	0.38749	0.311276	0.201299	0.10955	0.749379	0.334684	0.218902	0.129261	0.138163	0.106365	0.0653381								1.26815	1.24298	0.789831	0.499091	0.334866	0.230587	0.179901
869		0.323503	0.245232	0.161063	0.108396	0.0763759	0.0696481	0.0322302	4.17279	0.783102	0.702887	0.414427	0.326502	0.184841	0.116378	0.931249	0.452504	0.252935	0.175404	0.135732	0.0976653	0.0313926								1.10009	1.02021	0.675563	0.639558	0.497501	0.339361	0.124066
870		0.638946	0.353885	0.174376	0.128629	0.0747308	0.078509	0.0434909	1.33622	0.619642	0.449887	0.30864	0.192496	0.139646	0.136857	0.937002	0.38872	0.3849	0.265159	0.192636	0.122691	0.0718523								1.10688	0.643557	0.32175	0.337475	0.232143	0.133172	0.111997
871		0.546926	0.254374	0.168646	0.101794	0.06139	0.053831	0.0369061	0.883607	0.31711	0.17622	0.101468	0.11095	0.0863716	0.0506727	0.440667	0.183617	0.13445	0.0915131	0.063619	0.0478726	0.0326936								0.629734	0.40882	0.259447	0.0982621	0.0895382	0.0729572	0.0607198
872		5.96102	1.14425	0.590146	0.414831	0.255441	0.169385	0.0693717	0.811286	0.467653	0.427932	0.327173	0.164785	0.132257	0.0735182	0.307357	0.171232	0.108394	0.0641222	0.0409879	0.0393395	0.0276263								0.501787	0.272576	0.213001	0.171682	0.123486	0.111066	0.0808562
873		0.633399	0.376954	0.1902	0.157056	0.118539	0.0967517	0.0640857	0.335933	0.150759	0.106633	0.0958187	0.0689576	0.0456662	0.0326902	0.233972	0.144235	0.0763858	0.0620287	0.0418789	0.0389932	0.0230139								0.729494	0.41591	0.268986	0.229304	0.169357	0.113837	0.0671302
874		0.200417	0.112623	0.0994459	0.0605354	0.0391495	0.0214847	0.0115575	1.51305	0.354867	0.315502	0.140562	0.147179	0.0867142	0.0579499	0.228137	0.161041	0.112802	0.0875805	0.0552536	0.0397131	0.0282993								0.380047	0.225745	0.0934027	0.0940201	0.0694286	0.0449107	0.0422463
875		0.505241	0.130247	0.150009	0.106542	0.109846	0.0562888	0.0382623	5.88404	3.35231	7.59311	3.11123	7.20709	22.9865	1.78478	0.479273	0.243511	0.213971	0.141194	0.0983586	0.0544961	0.0326436								0.807668	0.247208	0.410952	0.371369	0.330329	0.180651	0.142689
876		0.212161	0.114166	0.107305	0.0894068	0.0813064	0.0435074	0.0194133	1.8234	0.958613	0.591565	0.557753	0.570589	0.378639	0.189832	0.466964	0.220071	0.129137	0.0757709	0.0616548	0.0471945	0.0417594								0.343424	0.186797	0.138796	0.131899	0.112986	0.0639133	0.0298679
877		0.637947	0.25078	0.16737	0.14382	0.0666323	0.0433333	0.0386831	3.96926	6.18414	1.53149	1.07074	1.24116	0.822589	0.768121	0.423454	0.197263	0.154807	0.111238	0.0851165	0.0573443	0.0331313								0.669289	0.428146	0.278919	0.201694	0.195221	0.121217	0.0830187
878		0.564017	0.21527	0.135944	0.0833745	0.0786183	0.0575792	0.0422498	4.38752	2.00778	7.81649	2.10659	2.4848	1.53351	0.96985	0.465328	0.276737	0.165936	0.145733	0.0881767	0.0724772	0.0417278								0.477633	0.464002	0.281226	0.229327	0.128172	0.0793654	0.0644592
879		0.395101	0.0940458	0.0631843	0.0472143	0.0417113	0.022611	0.0145913	59.9304	1.04846	0.852761	0.573263	0.261918	0.240596	0.149621	0.499588	0.298188	0.144789	0.118776	0.084979	0.0717965	0.0657785								0.396442	0.307107	0.211955	0.138945	0.109225	0.0779336	0.0913992
880		0.318718	0.117256	0.110102	0.0661261	0.0436695	0.0339549	0.0233361	4.76427	5.73001	3.39394	5.17265	4.33334	96.0346	2.69982	0.638453	0.357856	0.175946	0.201272	0.126534	0.0864537	0.0643369								0.665673	0.407494	0.312088	0.257364	0.168814	0.123557	0.0872359
881		0.328947	0.103459	0.0885325	0.0618369	0.0388633	0.0265462	0.0244368	1.29636	0.636157	0.604854	0.454159	0.280861	0.21493	0.12536	0.691314	0.298623	0.194979	0.138561	0.0961949	0.0505202	0.0343643								0.938901	0.320517	0.189168	0.133255	0.0891153	0.0520765	0.0350737
882		0.233978	0.104105	0.0634883	0.0363927	0.0225533	0.0205159	0.0120065	0.654269	0.361288	0.198427	0.18832	0.145254	0.0973787	0.0488757	0.282903	0.206511	0.0975776	0.0588146	0.062317	0.0444711	0.0388782								0.406781	0.275479	0.199681	0.120392	0.0874022	0.0528885	0.0437108
883		0.537084	0.373268	0.245274	0.138364	0.0866203	0.0840475	0.0617995	0.924993	0.621206	0.392593	0.275441	0.230103	0.144833	0.0795553	0.670026	0.314734	0.213367	0.120129	0.134067	0.101702	0.0639572								0.58076	0.324607	0.189804	0.165382	0.117464	0.109678	0.079235
884		0.276934	0.206312	0.130087	0.096059	0.0671992	0.0632051	0.0282025	2.4773	0.660006	0.488756	0.315661	0.276093	0.153241	0.124653	0.828253	0.412968	0.223681	0.154117	0.12129	0.0842878	0.0284667								0.535706	0.409767	0.336651	0.229392	0.163008	0.123982	0.0497736
885		0.629699	0.316247	0.153267	0.110592	0.0674208	0.0698337	0.0401613	1.11915	0.535661	0.453046	0.296191	0.175116	0.116389	0.130389	0.915954	0.374832	0.371166	0.257603	0.18609	0.120429	0.0711476								0.747575	0.473458	0.353184	0.222989	0.0989175	0.0743846	0.0752089
886		0.433681	0.225351	0.139841	0.0848234	0.0498152	0.0515765	0.0329575	0.82636	0.396737	0.190123	0.136559	0.123375	0.0624133	0.0305084	0.410401	0.169849	0.119507	0.0854413	0.057559	0.0430749	0.0302438								1.05974	0.86285	0.541402	0.404515	0.450667	0.234845	0.178787
887		2.62264	24.687	2.43529	1.18879	0.782282	0.569201	0.23378	1.01017	0.285903	0.35895	0.380236	0.196938	0.110519	0.0707756	0.294402	0.165343	0.10309	0.0624501	0.0416806	0.0403686	0.0284967								0.746882	0.51336	0.470709	0.370345	0.246698	0.156848	0.108588
888		0.561351	0.337186	0.165597	0.13727	0.106145	0.0838429	0.0547404	0.447559	0.192613	0.120713	0.0859185	0.0687468	0.0473957	0.0295171	0.183989	0.109864	0.0670311	0.0480764	0.0412194	0.0308196	0.0150518								1.00359	0.38007	0.321456	0.23384	0.158781	0.0878708	0.0841947
889		0.183362	0.091636	0.0880397	0.0531386	0.0349809	0.0196855	0.0114658	1.51817	0.484269	0.411877	0.22874	0.241898	0.111521	0.085534	0.203621	0.153832	0.10928	0.0847516	0.0546732	0.0419264	0.0283627								0.564961	0.537979	0.291379	0.212231	0.164594	0.0942877	0.0785951
890		0.496039	0.138925	0.143197	0.117928	0.116033	0.0565164	0.0399221	2.80643	24.276	2.47048	1.59624	1.06325	0.890246	0.429446	0.492191	0.248125	0.219728	0.14208	0.101326	0.0576782	0.0330685								1.4764	0.640719	0.703822	0.693954	0.464934	0.315106	0.149108
891		0.180964	0.0998403	0.0924747	0.080512	0.0734307	0.0399362	0.0175111	1.40894	0.914593	0.594147	0.485771	0.515741	0.403442	0.206187	0.444858	0.212924	0.123298	0.0745385	0.0596196	0.0434366	0.040026								0.951121	0.357689	0.142239	0.128933	0.130113	0.0634863	0.0550425
892		0.601779	0.250093	0.158931	0.136967	0.0648044	0.0432204	0.0373328	3.25163	17.3808	1.64375	0.724707	0.82208	0.574617	0.527889	0.400813	0.197566	0.152398	0.103007	0.0846758	0.0572348	0.0312452								0.980083	0.497497	0.270646	0.264406	0.149746	0.117984	0.100588
893		0.538208	0.205616	0.129764	0.0818961	0.0769304	0.0575183	0.0418962	8.71955	2.32708	21.1591	2.94388	13.434	3.56472	3.89688	0.448144	0.266996	0.161185	0.14094	0.0840185	0.0694353	0.0408703								0.70722	0.425919	0.340972	0.26477	0.170158	0.07381	0.0892918
894		0.353469	0.0867509	0.0563919	0.035982	0.0280474	0.0153807	0.00998727	12.5769	1.04929	0.44983	0.509216	0.294246	0.247191	0.181272	0.48574	0.297133	0.140012	0.118779	0.085151	0.0725389	0.0656746								1.15982	0.725594	0.85767	0.547383	0.587177	0.398796	0.395771
895		0.258971	0.108297	0.10445	0.0654627	0.0423518	0.0313718	0.0219753	3.59138	4.34778	1.9088	1.58789	1.20254	1.1365	0.959792	0.617543	0.34464	0.172837	0.19593	0.121155	0.0853985	0.0630716								1.23094	0.74008	0.564421	0.410413	0.405757	0.339183	0.235015
896		0.241137	0.080992	0.0622928	0.0592998	0.0287673	0.0207682	0.0199762	1.30484	0.414588	0.772562	0.758577	0.264979	0.346038	0.198918	0.645244	0.28442	0.183285	0.1299	0.0912086	0.0463264	0.0331065								1.25806	0.412258	0.216587	0.246924	0.165392	0.108281	0.0530729
897		0.172657	0.124441	0.0918142	0.0615652	0.0353824	0.0294799	0.0145045	0.537216	0.294304	0.182107	0.132349	0.0970974	0.069421	0.0344183	0.267131	0.200019	0.0919034	0.0570139	0.0594556	0.0423385	0.037402								0.970162	0.891501	0.694118	0.587143	0.433462	0.480294	0.180483
898		0.291231	0.248189	0.176432	0.0925328	0.0761624	0.0594566	0.0438969	1.17682	0.851414	0.515526	0.383811	0.329406	0.207414	0.141478	0.635898	0.304281	0.210034	0.118111	0.133443	0.0997676	0.0631609								1.60361	1.03667	0.640138	0.340436	0.238751	0.21912	0.0940102
899		0.28012	0.175629	0.101882	0.093554	0.0630722	0.0542346	0.0239013	1.90252	0.901684	0.557618	0.441341	0.27798	0.197491	0.154019	0.765345	0.396589	0.210729	0.144256	0.11553	0.0782727	0.0279567								1.5595	0.930102	0.688858	0.440554	0.420166	0.328076	0.151946
900		0.64727	0.287524	0.143349	0.100896	0.0644812	0.0646191	0.0396187	1.31868	0.545164	0.497262	0.395058	0.22867	0.127748	0.12721	0.900602	0.368785	0.363516	0.25389	0.181851	0.119168	0.0707921								1.12077	0.767007	0.439043	0.241259	0.156693	0.125274	0.0871499
901		0.428436	0.251687	0.153177	0.0936384	0.0567836	0.0576529	0.0369702	0.800816	0.567854	0.284256	0.235989	0.156012	0.0883528	0.0577501	0.442554	0.179786	0.125614	0.0896657	0.0618562	0.047401	0.0325231								1.23918	0.758328	0.315058	0.253334	0.187225	0.127703	0.115146
902		0.913135	1.92908	1.37419	1.51342	1.3953	0.673767	0.416139	0.75213	0.287074	0.228091	0.182867	0.115077	0.0612204	0.0473221	0.346967	0.185346	0.110329	0.0703045	0.0462364	0.0443349	0.0311301								0.895241	0.424052	0.258444	0.150067	0.14973	0.111642	0.0547492
903		0.606707	0.359028	0.175099	0.145423	0.11524	0.0937191	0.0615979	0.32062	0.222476	0.109654	0.0759188	0.055139	0.058358	0.0311148	0.25057	0.161316	0.0804225	0.0580835	0.0512312	0.0350395	0.0209976								0.614877	0.526011	0.40594	0.223113	0.186721	0.121688	0.0905014
904		0.199192	0.0953748	0.0879771	0.0545441	0.0391384	0.0220071	0.0127649	0.677932	0.911344	0.568707	0.334064	0.254134	0.134043	0.107058	0.209165	0.160615	0.111275	0.0889195	0.0580155	0.046689	0.0310855								1.55358	0.646192	0.337584	0.195938	0.161617	0.109897	0.0728887
905		0.541802	0.186467	0.16731	0.14291	0.120047	0.0622005	0.0442594	1.88621	1.54844	1.51757	0.764075	0.7539	0.531819	0.33136	0.559009	0.266316	0.24207	0.156662	0.112115	0.0654038	0.0368015								1.27977	0.498641	0.550985	0.419149	0.286917	0.154733	0.133523
906		0.189792	0.10172	0.0939047	0.0805353	0.0712047	0.038627	0.0185211	0.849577	0.486455	0.409053	0.256138	0.150178	0.087282	0.072283	0.457859	0.220229	0.126677	0.0791162	0.0607168	0.0436608	0.0408302								1.16182	0.545433	0.47057	0.294296	0.190148	0.132201	0.0595048
907		0.608773	0.25437	0.15921	0.139659	0.0671738	0.0464975	0.0389388	10.9063	7.66713	1.5253	1.35738	1.25038	0.715425	0.394873	0.452958	0.21722	0.157745	0.102208	0.0879439	0.0588046	0.0332064								0.993609	0.589589	0.337013	0.240752	0.208969	0.129743	0.107496
908		0.542917	0.217933	0.134002	0.0858206	0.0784514	0.0590365	0.0436365	3.28985	3.78205	4.17824	2.63194	1.46123	1.01932	0.928785	0.48255	0.273491	0.164935	0.145427	0.0833045	0.0717403	0.0417689								1.25546	0.543415	0.26738	0.186822	0.132801	0.146689	0.070071
909		0.364878	0.0914151	0.0562003	0.0343617	0.0254857	0.0163821	0.00866841	1.96215	0.673267	0.316139	0.370654	0.229828	0.120606	0.0730413	0.501762	0.30973	0.143978	0.118461	0.0888092	0.0754207	0.066997								0.969991	0.376909	0.437562	0.385798	0.215179	0.158078	0.174003
910		0.250638	0.137838	0.107852	0.0713029	0.0524602	0.0375003	0.0240757	28.1412	5.65649	3.13456	2.05292	1.99019	1.22447	0.759169	0.635859	0.350912	0.174795	0.198632	0.122744	0.0879272	0.0630106								0.93904	1.0145	0.715681	0.401336	0.417746	0.24161	0.103184
911		0.237107	0.0904473	0.0557249	0.0542184	0.0336637	0.0246567	0.0174905	0.741454	0.326601	0.302322	0.22766	0.147773	0.090347	0.0539964	0.710836	0.321375	0.200807	0.140645	0.0985333	0.0503768	0.0358121								1.01072	1.239	1.05428	0.876738	0.356791	0.420548	0.280111
912		0.213276	0.14943	0.111087	0.0751189	0.0464049	0.037571	0.0219212	0.507539	0.57746	0.338404	0.255647	0.157321	0.108719	0.063093	0.250902	0.1971	0.0873341	0.056076	0.0601401	0.043734	0.0396902								1.47655	0.576858	0.559702	0.556513	0.337215	0.249963	0.121139
913		0.454593	0.24885	0.196702	0.112537	0.103619	0.0581577	0.0373728	3.12437	0.999183	0.78605	0.545099	0.414113	0.26075	0.100275	0.657936	0.30721	0.211964	0.124281	0.137291	0.101902	0.0635192								1.05401	0.575167	0.512469	0.285787	0.254043	0.183518	0.102163
914		0.328807	0.182811	0.0940374	0.102429	0.0681365	0.0494504	0.0226329	1.55662	0.781628	0.404121	0.258199	0.206035	0.122216	0.0747164	0.762522	0.421694	0.221151	0.151047	0.123044	0.0807529	0.0301606								0.724142	0.892314	0.419912	0.395391	0.369637	0.325849	0.193154
915		0.711425	0.287439	0.145071	0.104662	0.0684325	0.0660932	0.0411191	1.32342	0.573895	0.433673	0.325485	0.301585	0.195636	0.099209	0.907889	0.375094	0.369306	0.258534	0.182977	0.119366	0.0713359								1.12889	0.501011	0.383243	0.279296	0.231776	0.163941	0.0891503
916		0.525454	0.330965	0.211004	0.126936	0.0789719	0.0683608	0.0449827	5.34692	9.38645	3.29572	1.46754	1.04791	0.646579	0.419766	0.504107	0.209666	0.144821	0.0937974	0.0713241	0.0588816	0.0379776								7.22087	0.837131	1.45101	0.678631	0.49779	0.202354	0.153966
917		0.732996	1.38059	0.863228	0.910679	0.730041	0.39398	0.241827	0.95124	0.495007	0.331152	0.176718	0.161751	0.109083	0.0579822	0.452634	0.220454	0.125393	0.0846539	0.0545251	0.0510244	0.0344135								2.71915	2.11164	1.9793	3.6265	6.20138	3.53596	1.08457
918		0.725882	0.422637	0.214092	0.175392	0.146943	0.125854	0.0820391	230.388	4.00544	71.1522	2.77222	1.9973	1.05997	0.742216	0.745531	0.421832	0.168253	0.136445	0.0941128	0.069352	0.0651507								3.54801	0.670793	0.398091	0.282797	0.185965	0.127871	0.0716948
919		0.242559	0.123387	0.0989593	0.0654858	0.0507159	0.0280748	0.014771	7.76634	3.61064	2.46516	2.28621	1.22991	0.587839	0.444056	0.247559	0.181144	0.119073	0.0968943	0.064941	0.0545811	0.035725								7.66082	2.07712	9.8528	2.27768	4.36304	1.40454	1.35256
920		0.602692	0.218675	0.197271	0.160691	0.120717	0.0696704	0.0482123	5.42324	4.17302	7.40855	13.4196	4.89513	2.96076	1.059	0.680782	0.294405	0.274282	0.177945	0.127019	0.075357	0.0431044								3.31546	8.62669	1.81898	1.16186	0.905202	0.68119	0.286154
921		0.232694	0.129841	0.110013	0.087879	0.074908	0.0403706	0.0223955	2.01489	2.0605	0.853682	0.717911	0.471183	0.30021	0.182614	0.490778	0.238142	0.135906	0.0891671	0.0635647	0.046303	0.0434743								7.47635	1.04275	0.626672	0.565264	0.399127	0.303626	0.111616
922		0.636889	0.259231	0.163943	0.146154	0.0715424	0.0508115	0.0416992	14.9705	8.89616	4.1184	87.546	7.86154	10.6587	9.09826	0.594838	0.262181	0.173	0.111507	0.0938786	0.0603055	0.0377324								1.82153	0.990379	0.613332	0.360244	0.315639	0.236796	0.132592
923		0.569912	0.245093	0.146064	0.0949744	0.0829118	0.0618614	0.0467267	3.39631	4.4024	18.5556	5.9027	28.4595	3.43359	9.72622	0.549231	0.29158	0.174529	0.153092	0.0836578	0.0757311	0.0426444								0.856745	0.437319	0.383371	0.321042	0.175161	0.178421	0.0933868
924		0.420995	0.0961275	0.0584272	0.0367094	0.0315726	0.0209947	0.0102613	5.14185	2.48287	3.20877	1.25854	0.727087	0.780101	0.874239	0.530864	0.331563	0.15432	0.117071	0.0949795	0.0799333	0.0694642								1.3295	44.2216	0.960908	0.650244	0.450324	0.296	0.267415
925		0.317226	0.186403	0.122892	0.0794709	0.0704646	0.0476674	0.0299175	3.55432	5.60288	1.60719	1.85986	1.56123	1.56613	1.34626	0.672214	0.366786	0.180633	0.207204	0.12943	0.0924087	0.0636205								69.1706	1.60711	0.78544	0.336024	0.209032	0.214016	0.158327
926		0.387879	0.11823	0.0796551	0.0540068	0.0531617	0.0347396	0.0218366	2.11939	0.953025	0.443993	0.351863	0.272299	0.171306	0.113121	0.826571	0.392122	0.233726	0.161111	0.111632	0.0581236	0.0410765								28.0402	7.60676	6.78091	1.88484	1.50722	2.22375	1.45472
927		0.53819	0.270116	0.174213	0.126672	0.0867573	0.06897	0.0410572	0.969083	0.675168	0.378637	0.358836	0.263122	0.175596	0.0927285	0.275882	0.207088	0.0918063	0.062735	0.0623164	0.0493209	0.0462129								201.636	2.37588	0.991851	1.30162	0.816471	1.01001	0.572116
928		0.692421	0.364695	0.278876	0.169679	0.144409	0.0714158	0.0450546	1.75983	0.561709	0.426854	0.221707	0.219636	0.151657	0.0815386	0.730527	0.321973	0.217983	0.137017	0.143364	0.106854	0.0648181								4.71233	1.78827	3.22934	1.45816	0.917214	0.627536	0.331983
929		0.377331	0.218676	0.104106	0.116166	0.0780054	0.0520724	0.0254788	3.82875	1.79628	0.840504	0.888054	0.81909	0.456267	0.359932	0.771147	0.47912	0.248584	0.169366	0.140896	0.0891464	0.0352269								3.6938	0.681228	0.461235	0.291664	0.198853	0.174714	0.092948
930		0.819366	0.317657	0.160305	0.122069	0.0777123	0.072533	0.0441264	10.4592	13.2862	5.3761	1.6466	2.02195	2.70938	2.09323	0.92611	0.390963	0.384577	0.26939	0.188405	0.120409	0.0725981								3.64035	1.80448	1.53804	1.76508	2.40291	1.18335	1.5509
931		0.741706	0.433039	0.286446	0.174315	0.106169	0.0797453	0.0552157	0.711335	0.423463	0.242895	0.171573	0.135973	0.0730714	0.0328529	0.538805	0.241537	0.161687	0.0940349	0.0797299	0.07225	0.0441003								1.05974	0.86285	0.541402	0.404515	0.450667	0.234845	0.178787
932		0.949972	1.53472	1.3698	1.4315	1.04191	0.521838	0.322877	0.841381	0.323469	0.343279	0.376423	0.202703	0.0894888	0.0782895	0.587073	0.245748	0.136447	0.099521	0.0632836	0.0603514	0.0371419								0.746882	0.51336	0.470709	0.370345	0.246698	0.156848	0.108588
933		0.862289	0.460903	0.254962	0.214032	0.199287	0.1695	0.10849	0.430353	0.195266	0.116488	0.0863119	0.0733862	0.0531128	0.0322788	5.89435	1.16691	0.578652	0.616741	0.38652	0.319065	0.434645								1.00359	0.38007	0.321456	0.23384	0.158781	0.0878708	0.0841947
934		0.299328	0.166258	0.117128	0.0816024	0.0650524	0.0367542	0.0177183	1.04797	0.484881	0.441438	0.298801	0.293831	0.133916	0.104614	0.309963	0.215251	0.132814	0.105315	0.0731521	0.0646885	0.0400559								0.564961	0.537979	0.291379	0.212231	0.164594	0.0942877	0.0785951
935		0.658677	0.239921	0.222545	0.171265	0.12081	0.0771069	0.0514005	1.68335	6.18309	4.38605	3.38999	1.73622	1.36403	0.63098	0.831689	0.320931	0.302597	0.195755	0.139734	0.0834636	0.0495125								1.4764	0.640719	0.703822	0.693954	0.464934	0.315106	0.149108
936		0.304302	0.191214	0.144987	0.104987	0.0839382	0.0458348	0.0289891	1.01557	0.740057	0.455888	0.337732	0.369516	0.2763	0.164733	0.524817	0.260439	0.148036	0.103208	0.0666515	0.049582	0.0465209								0.951121	0.357689	0.142239	0.128933	0.130113	0.0634863	0.0550425
937		0.667569	0.2649	0.170533	0.151776	0.0752809	0.0539584	0.044005	2.53755	3.06536	1.1683	0.616445	0.463018	0.350551	0.254954	0.757714	0.306297	0.187038	0.124959	0.0963344	0.058736	0.0412446								0.980083	0.497497	0.270646	0.264406	0.149746	0.117984	0.100588
938		0.614152	0.273303	0.161274	0.106887	0.089457	0.0657831	0.0500869	8.5079	2.73574	6.72038	8.8289	4.79119	6.22116	1.49638	0.615601	0.314765	0.184085	0.157973	0.0823376	0.0785279	0.0425794								0.70722	0.425919	0.340972	0.26477	0.170158	0.07381	0.0892918
939		0.521843	0.103394	0.0587625	0.0377055	0.0385282	0.0249527	0.0133991	3.75217	0.815134	0.421044	0.345448	0.233465	0.19793	0.135935	0.561555	0.355416	0.1692	0.115388	0.102216	0.0849457	0.0726237								1.15982	0.725594	0.85767	0.547383	0.587177	0.398796	0.395771
940		0.428061	0.225115	0.145355	0.0869773	0.0901802	0.0603197	0.0378763	4.17955	4.36204	1.48765	1.09605	0.849751	0.701913	0.494381	0.685575	0.38215	0.188511	0.217871	0.13767	0.0968734	0.0636962								1.23094	0.74008	0.564421	0.410413	0.405757	0.339183	0.235015
941		0.553567	0.171407	0.128783	0.0620258	0.0789093	0.0543904	0.0331319	1.60334	0.514332	0.895008	0.819957	0.309959	0.355056	0.192266	0.881342	0.462585	0.260802	0.175162	0.121318	0.0636506	0.0468091								1.25806	0.412258	0.216587	0.246924	0.165392	0.108281	0.0530729
942		1.60443	0.588208	0.490208	0.368898	0.232761	0.187476	0.0970568	0.473727	0.248158	0.162412	0.117426	0.0898952	0.0668633	0.0328475	0.404661	0.237941	0.116324	0.0919395	0.0671153	0.0639138	0.0586929								0.970162	0.891501	0.694118	0.587143	0.433462	0.480294	0.180483
943		0.865416	0.474163	0.346828	0.200315	0.172892	0.0755777	0.0521345	0.84189	1.72275	0.757357	0.570412	0.528656	0.297386	0.227133	0.816712	0.342104	0.223188	0.152078	0.149655	0.112859	0.0663806								1.60361	1.03667	0.640138	0.340436	0.238751	0.21912	0.0940102
944		0.417567	0.270349	0.133044	0.13593	0.0896172	0.0590243	0.0317302	1.77119	1.02506	0.506068	0.395024	0.245534	0.195907	0.123032	0.733201	0.544129	0.285578	0.190291	0.163488	0.100501	0.0424253								1.5595	0.930102	0.688858	0.440554	0.420166	0.328076	0.151946
945		0.91735	0.363755	0.183378	0.147153	0.089449	0.0806413	0.0492111	1.32739	0.559726	0.494669	0.395559	0.235496	0.136928	0.124317	0.946733	0.410875	0.400226	0.281323	0.194743	0.121344	0.0738415								1.12077	0.767007	0.439043	0.241259	0.156693	0.125274	0.0871499
946		0.743653	0.386725	0.204256	0.153057	0.116645	0.072058	0.0499877	0.700928	0.508473	0.245127	0.183121	0.117266	0.0747576	0.051727	0.547503	0.23227	0.171604	0.112357	0.0791912	0.0612097	0.0406821								0.588886	0.243257	0.193397	0.150738	0.0933574	0.0882581	0.0514644
947		0.312671	0.168121	0.0974593	0.0882743	0.0581134	0.036002	0.0146861	0.669436	0.255336	0.228944	0.25977	0.146194	0.0649645	0.0549786	0.268854	0.160453	0.102323	0.0635681	0.0359052	0.0316268	0.0223055								0.763429	0.340345	0.27721	0.167613	0.139021	0.116936	0.0663664
948		0.998061	0.522939	0.262412	0.233454	0.176682	0.140798	0.102327	0.414072	0.19046	0.105821	0.0830863	0.0622541	0.053225	0.0308672	1.1362	0.865667	0.368254	0.432379	0.246072	0.192746	0.150354								0.79091	0.496592	0.372984	0.219632	0.176974	0.100651	0.0878266
949		0.242102	0.163009	0.121452	0.0758392	0.0514189	0.0292861	0.0116086	0.589266	0.479309	0.428701	0.234718	0.235091	0.104677	0.0883597	0.307745	0.199606	0.131699	0.103559	0.0656344	0.0468206	0.0333919								0.320235	0.219526	0.153625	0.104448	0.0465817	0.0323751	0.0249049
950		0.474143	0.118905	0.1238	0.0889706	0.0700002	0.0460505	0.0292062	1.64884	1.47535	2.1709	0.902892	1.34734	0.96044	0.644719	0.519104	0.248608	0.222492	0.151029	0.104048	0.0553243	0.0341625								0.591878	0.359151	0.452586	0.33317	0.252443	0.165118	0.0769088
951		0.339104	0.177063	0.15891	0.113005	0.0850561	0.0465385	0.0293737	0.711913	0.416906	0.291291	0.155427	0.160709	0.122511	0.0934498	0.525291	0.245672	0.143433	0.0905589	0.0683236	0.0554343	0.0447308								0.432626	0.288465	0.171132	0.0957335	0.078011	0.0584987	0.0356084
952		0.708411	0.243281	0.186165	0.162665	0.0787664	0.0534702	0.0460049	2.50441	2.26226	0.888153	0.615766	0.387428	0.28747	0.182892	0.645967	0.212202	0.183635	0.131136	0.0992698	0.0595274	0.0422994								0.696792	0.448826	0.208555	0.226178	0.148505	0.102197	0.0741431
953		0.657306	0.25882	0.158594	0.0993766	0.086124	0.0630574	0.0465556	2.81728	2.37296	7.75156	2.07094	2.49786	2.06159	2.18679	0.651036	0.327094	0.1834	0.167928	0.089274	0.0855051	0.0456246								0.469431	0.309462	0.160099	0.136553	0.0987192	0.0777326	0.0612575
954		0.504173	0.101599	0.0641315	0.0550011	0.0590614	0.0322247	0.0219146	2.00624	0.72893	0.363465	0.374453	0.239919	0.139108	0.0827717	0.559308	0.323268	0.170659	0.123651	0.0900318	0.0769115	0.068926								0.603015	0.34214	0.24033	0.151206	0.110419	0.113525	0.0601396
955		0.446211	0.224333	0.160857	0.081531	0.0746214	0.0582254	0.0347267	9.92337	56.6036	4.03674	3.14882	1.58155	1.30577	1.62805	0.618171	0.408442	0.185462	0.217879	0.14276	0.0891508	0.0702041								0.770792	0.531689	0.332077	0.205618	0.180939	0.125861	0.0744216
956		0.52375	0.229339	0.188297	0.0956966	0.0946216	0.0705908	0.0400911	0.785355	0.384974	0.391054	0.28885	0.176527	0.140028	0.0761664	0.923977	0.414348	0.254016	0.175755	0.121798	0.0682023	0.0457413								0.546788	0.266442	0.0918809	0.130503	0.0927937	0.0870772	0.0551472
957		1.36969	0.63236	0.550606	0.367705	0.198202	0.16084	0.0774214	0.426737	0.276987	0.186491	0.146529	0.105898	0.0735066	0.0414344	0.336949	0.232474	0.0864216	0.0840193	0.0738642	0.0669374	0.0549227								0.26304	0.20724	0.145773	0.110458	0.043569	0.0443119	0.0279246
958		0.809553	0.399043	0.26053	0.169604	0.129571	0.0917267	0.0611719	2.79203	1.93229	3.96417	2.46703	1.0761	0.724076	0.350406	0.855799	0.354544	0.22486	0.14244	0.144146	0.108928	0.0647893								0.653297	0.677795	0.438879	0.20457	0.160691	0.123863	0.0738444
959		0.385923	0.251675	0.15925	0.1182	0.0744477	0.0613699	0.028284	1.74857	0.879646	0.422432	0.31878	0.225625	0.157325	0.0974099	0.889923	0.44692	0.264723	0.18239	0.139147	0.103711	0.0377296								0.655463	0.432987	0.360546	0.219328	0.173033	0.145358	0.0840113
960		0.646424	0.33646	0.201158	0.149333	0.0777398	0.0766362	0.0415553	0.999095	0.486344	0.279103	0.296997	0.246095	0.160939	0.0887788	0.92689	0.405585	0.396671	0.268153	0.192693	0.122627	0.0716819								0.730335	0.447088	0.225351	0.150006	0.111097	0.0950878	0.0445166
961		0.544366	0.27724	0.160838	0.111706	0.0802187	0.0546283	0.0364453	4.23526	7.63203	11.7338	3.53577	5.40015	10.6264	3.31966	0.480362	0.210361	0.148551	0.0998023	0.0702402	0.0532154	0.0346609
962		0.31681	0.168724	0.0860133	0.0753224	0.0517349	0.0327439	0.0141744	14.0712	0.930451	1.59611	0.730683	0.448881	0.343237	0.151872	0.218726	0.138963	0.0842486	0.0502755	0.028478	0.0260339	0.0197295
963		0.640309	0.400171	0.180869	0.161239	0.119995	0.0987165	0.0669685	5.39403	4.64466	2.1365	2.09948	2.31178	1.33775	1.46458	0.382113	0.316341	0.126141	0.119493	0.0638294	0.0542587	0.0418907
964		0.189488	0.120655	0.0956094	0.0593954	0.039621	0.0226258	0.00992707	4.90477	2.39369	3.46329	4.06956	2.83381	2.89545	0.999244	0.253952	0.169587	0.119353	0.0940115	0.059388	0.0423384	0.0302071
965		0.402316	0.102868	0.118758	0.0810817	0.069925	0.0416182	0.0258596	8.74755	2.21977	1.9749	0.981565	0.773838	0.424616	0.241543	0.452988	0.240856	0.207133	0.135878	0.0950151	0.0507005	0.0299505
966		0.2255	0.123005	0.112887	0.088206	0.0734535	0.0391168	0.0206608	5.91843	1.19431	1.118	1.72684	0.740343	0.443476	0.268089	0.48247	0.221475	0.132373	0.0822007	0.0646426	0.049401	0.0423932
967		0.64555	0.236023	0.17036	0.146258	0.071203	0.0489501	0.0420748	14.5998	662.813	3.2534	2.43861	0.965715	0.565285	0.638768	0.501654	0.20994	0.166783	0.115919	0.0903135	0.059919	0.0361688
968		0.585717	0.228812	0.140535	0.0892271	0.07837	0.0588681	0.0432921	1.17991	2.08984	0.752271	0.405856	0.334977	0.275522	0.16741	0.574074	0.303132	0.172496	0.158241	0.0881381	0.0793142	0.0449554
969		0.424468	0.0861737	0.0577902	0.0478045	0.0494196	0.0263721	0.0168179	1.39805	0.906646	0.45052	0.221144	0.183275	0.124818	0.105848	0.525069	0.308217	0.153377	0.12346	0.0860579	0.0749014	0.0670832
970		0.364173	0.175575	0.126132	0.0712419	0.0561352	0.0431745	0.0262024	25.5631	1.61317	1.3114	1.32647	0.585052	0.697449	0.34388	0.621353	0.383283	0.173682	0.2086	0.133093	0.0893648	0.0680081
971		0.303054	0.135785	0.105516	0.0462609	0.0504055	0.0378348	0.0244477	1.49229	0.486155	0.369815	0.201047	0.208472	0.136926	0.114591	0.797239	0.355617	0.221936	0.157496	0.106299	0.0589347	0.0405509
972		0.383137	0.222965	0.166352	0.105282	0.0586509	0.0478619	0.0250304	3.30472	5.84134	5.07824	6.73203	16.732	2.29807	1.61681	0.238659	0.196941	0.0773182	0.0615292	0.0651088	0.0528238	0.0433049
973		0.47981	0.313634	0.207685	0.121134	0.0950625	0.0751957	0.0484967	1.61562	1.00197	0.588923	0.366909	0.274763	0.206687	0.124599	0.761395	0.329077	0.21833	0.127755	0.138376	0.103222	0.0631668
974		0.328427	0.206416	0.125652	0.0956119	0.0653831	0.0570971	0.0249739	2.15239	1.16475	0.865244	0.548445	0.501429	0.275794	0.161509	0.833384	0.41541	0.237888	0.163624	0.126111	0.0904989	0.0341952
975		0.624884	0.30865	0.171484	0.126949	0.067979	0.0679567	0.0364383	9.58243	2.52412	3.58855	2.98316	2.30266	2.3593	1.35946	0.915583	0.389548	0.384093	0.259955	0.186745	0.120626	0.0714938
976		0.36543	0.18549	0.108889	0.0685605	0.0440416	0.0387596	0.0249038	3.37837	6.02606	3.02554	1.44456	1.19717	1.28363	0.918809	0.40534	0.182225	0.12255	0.0836823	0.0576684	0.0425665	0.0280357
977		0.297573	0.136005	0.0769976	0.0634184	0.0437494	0.0276056	0.0121538	23.6498	0.802678	1.09813	0.679285	0.315245	0.227148	0.141065	0.181182	0.116009	0.0686667	0.0399797	0.0243249	0.0234908	0.0183587
978		0.454305	0.30013	0.130435	0.11521	0.0864008	0.0684751	0.043455	2.54592	4.51556	3.87873	14.8731	11.3403	2.5151	2.29087	0.171692	0.117828	0.0618289	0.046674	0.0359062	0.0257227	0.0167418
979		0.152297	0.0882673	0.0762441	0.0468401	0.0309018	0.0181567	0.00918196	9.89995	3.61301	6.47744	12.2362	2.79624	6.05573	1.67927	0.210449	0.151273	0.111242	0.0859689	0.0552325	0.0405661	0.0276354
980		0.349442	0.0877382	0.107501	0.0736801	0.0708237	0.0381569	0.0238984	5.75046	1.60059	0.79493	0.679179	0.483188	0.28101	0.126065	0.416586	0.231789	0.194415	0.123506	0.0881096	0.0473728	0.0268555
981		0.158006	0.0935861	0.0822981	0.0705556	0.0634607	0.0336819	0.0156803	66.7249	1.20639	0.88734	0.770753	0.356705	0.207846	0.150041	0.438625	0.203596	0.122901	0.0764242	0.0612822	0.0439165	0.039474
982		0.553982	0.230316	0.153424	0.130185	0.0664505	0.0459002	0.0380809	10.7861	17.8826	4.90761	5.41874	1.21972	0.900275	0.971106	0.405975	0.205922	0.156331	0.107227	0.0869314	0.0600571	0.0313494
983		0.522858	0.201308	0.12471	0.0804835	0.0717311	0.0555944	0.0405756	1.12217	1.79733	0.929351	0.396047	0.380177	0.280731	0.204034	0.49625	0.278434	0.160771	0.145765	0.0841688	0.0721935	0.0428987
984		0.343627	0.072313	0.0482767	0.0350106	0.0338018	0.0170223	0.0107816	0.996311	0.855215	0.507399	0.302646	0.290471	0.15655	0.123514	0.493197	0.295915	0.141483	0.123478	0.0832429	0.0731475	0.0655785
985		0.284826	0.123256	0.100208	0.0616897	0.0414259	0.0306854	0.0199999	5.73717	16.0707	2.45851	12.7562	0.914847	2.00957	0.942077	0.594934	0.355638	0.166539	0.198413	0.123349	0.0870867	0.0664477
986		0.202529	0.0645017	0.050804	0.0288582	0.0236892	0.0172143	0.0152651	2.28705	1.13131	0.700256	0.347816	0.398226	0.261011	0.197051	0.659757	0.295807	0.185253	0.134845	0.090379	0.0487565	0.0355887
987		0.146839	0.0672544	0.0425527	0.0259316	0.0149622	0.0132451	0.00894005	2.64149	7.44185	30.0345	5.77826	13.5259	1.69401	1.12018	0.222235	0.182851	0.0754371	0.0545729	0.0586438	0.045508	0.0369324
988		0.339791	0.251377	0.155632	0.0827047	0.0651824	0.0576467	0.0372655	1.46459	0.990442	0.599055	0.346199	0.246855	0.178111	0.109545	0.685089	0.307485	0.210474	0.116942	0.133149	0.0979762	0.061415
989		0.271867	0.167676	0.0979897	0.0792977	0.0575727	0.0505633	0.0222405	2.74577	2.84812	1.1827	0.876981	0.804315	0.465754	0.271309	0.750102	0.372526	0.209186	0.143994	0.112069	0.0788072	0.0310731
990		0.606712	0.275582	0.147799	0.108385	0.0605288	0.0597193	0.0328513	11.3059	6.87701	8.7278	5.31705	4.47037	8.2711	32.5169	0.894399	0.374836	0.369409	0.25122	0.180269	0.118754	0.0709374
991		0.304492	0.161174	0.0907143	0.0560026	0.0343381	0.0356255	0.0225596	4.89636	3.38391	2.17676	3.2284	1.44446	1.20779	0.909311	0.37457	0.169129	0.109594	0.0773056	0.0516525	0.0375303	0.0254682
992		0.259738	0.121497	0.0861108	0.0621843	0.0431873	0.0280771	0.0121072	5.15272	8.18638	1.86338	4.41554	1.23781	1.11467	0.838396	0.166133	0.107881	0.0629368	0.0369648	0.0239436	0.0234052	0.0184315
993		0.403165	0.26523	0.11471	0.100502	0.0764731	0.0585956	0.0365937	3.44651	6.96495	5.86473	3.4264	11.0187	49.5418	8.60448	0.140337	0.085817	0.0535074	0.0374986	0.0337019	0.021653	0.0117148
994		0.138592	0.0725566	0.0668859	0.0413212	0.027819	0.0167586	0.00934853	2.61264	5.31055	18.955	11.0281	2.43949	4.05653	1.59678	0.189186	0.145561	0.108041	0.0829134	0.0541886	0.0409524	0.0268299
995		0.334034	0.0969521	0.102539	0.0756109	0.0738647	0.0376825	0.0236863	1.65874	2.62505	1.49058	1.28237	0.959696	0.738921	0.451477	0.412198	0.230249	0.193193	0.120301	0.0874636	0.0479018	0.0263455
996		0.138546	0.0843125	0.0701654	0.0632845	0.0579741	0.0310417	0.0140243	4.15878	3.0495	2.18907	0.984933	0.454642	0.383634	0.353976	0.416885	0.197064	0.118609	0.0747461	0.0595681	0.0412418	0.0379519
997		0.513894	0.229614	0.145562	0.124042	0.0662537	0.0461967	0.0366271	13.1786	3.54388	8.18557	8.90863	7.99961	5.40383	120.527	0.381084	0.20806	0.15424	0.104039	0.0870666	0.0603469	0.0300716
998		0.495796	0.190321	0.118187	0.0773735	0.0692653	0.0546262	0.0397655	2.22559	3.31489	4.6138	2.98659	9.07613	4.16001	2.74773	0.468873	0.267983	0.155575	0.139977	0.0811266	0.0689212	0.0417817
999		0.310647	0.0713017	0.0456814	0.0276923	0.0237066	0.0137998	0.00758995	5.24548	3.26517	1.46584	0.931049	0.906529	0.530127	0.454401	0.478516	0.292011	0.136909	0.123465	0.0825442	0.0728201	0.0650561
1000		0.238855	0.106164	0.0926883	0.0593281	0.0383956	0.0270956	0.0180431	1.39568	1.02725	0.514566	0.605092	0.482507	0.452444	0.265665	0.574088	0.341039	0.164544	0.192773	0.118008	0.0849602	0.0652131
1001		0.181819	0.0582272	0.037769	0.0327337	0.0188372	0.0150412	0.0134171	9.18594	15.4454	3.06423	4.72649	2.16583	2.24399	1.16525	0.604098	0.271964	0.170511	0.124574	0.0843844	0.0445373	0.0336329
1002		0.101253	0.0446095	0.0376034	0.0226284	0.0148792	0.0116814	0.00777235	6.51445	4.73454	5.39874	1.36129	1.22533	0.781559	0.986951	0.216242	0.178821	0.0743725	0.0540998	0.0559436	0.0431723	0.034906
1003		0.361157	0.220963	0.125837	0.0627165	0.0494111	0.0448126	0.02854	5.69315	79.8306	4.85282	1.31355	0.77423	0.579122	0.34805	0.65407	0.297684	0.206653	0.113562	0.131292	0.0957077	0.0604993
1004		0.243449	0.143416	0.0795764	0.0744241	0.0542802	0.0443476	0.0198247	1.97651	0.982925	0.64772	0.666151	0.292617	0.162929	0.174693	0.702972	0.352989	0.196123	0.134853	0.105951	0.0737182	0.029935
1005		0.616794	0.256217	0.13843	0.10038	0.0578715	0.0555603	0.0324531	18.9466	2.70216	6.41074	1.88857	1.53948	1.67144	1.96515	0.880163	0.368152	0.361634	0.246917	0.176587	0.117802	0.0706656
1006		0.32651	0.192869	0.107307	0.0663791	0.0411649	0.0397122	0.0259064	1.96495	4.85429	16.8233	4.30047	3.53855	2.57672	1.66427	0.404787	0.180289	0.118611	0.0835729	0.056697	0.0419031	0.0281856
1007		0.316968	0.179644	0.105655	0.0755923	0.0573841	0.0366783	0.0226127	8.21165	1.28902	4.97035	0.982634	0.929548	0.666263	0.246589	0.186737	0.121493	0.0682215	0.041714	0.0258836	0.0244072	0.0197516
1008		0.449018	0.292264	0.124959	0.110308	0.0849999	0.0665232	0.043065	15.6497	17.7862	3.03115	4.09818	35.0242	97.0363	2.49851	0.184797	0.129833	0.064976	0.046736	0.0399952	0.0245722	0.0162358
1009		0.150854	0.0780608	0.0694312	0.0447269	0.0318172	0.0185193	0.010357	3.51834	3.10412	4.05871	3.1249	7.80252	3.50192	1.57167	0.199778	0.150555	0.110147	0.0868889	0.0567691	0.0437314	0.0288971
1010		0.360298	0.134204	0.117996	0.0911972	0.0781473	0.0424876	0.026552	3.31058	3.73689	14.6975	3.33894	2.54165	1.11416	0.643608	0.445801	0.24267	0.208561	0.129687	0.0946186	0.0531582	0.0292636
1011		0.150516	0.08972	0.0753861	0.0654128	0.0583235	0.0312052	0.0151577	4.99719	5.7243	3.42909	3.26126	4.88049	67.0613	7.77383	0.43313	0.204567	0.121582	0.0785864	0.0608275	0.0424459	0.0390875
1012		0.53918	0.233154	0.147813	0.127448	0.0676836	0.0480018	0.0378611	11.252	6.93073	2.12794	1.46825	1.05899	0.64948	0.485942	0.415846	0.216236	0.157966	0.102822	0.0885516	0.0614532	0.0316544
1013		0.510266	0.201611	0.123628	0.0811613	0.0715167	0.0561922	0.04123	1.2804	2.09151	0.5198	0.4348	0.278507	0.265827	0.146663	0.504206	0.277536	0.160429	0.145924	0.081947	0.0720554	0.0429929
1014		0.331896	0.0746812	0.0451744	0.0275659	0.0240514	0.0154606	0.00811042	1.47146	0.956457	0.482625	0.27618	0.257202	0.219158	0.140765	0.495349	0.301259	0.14115	0.123004	0.0853757	0.0749987	0.0662579
1015		0.238124	0.131809	0.0980592	0.0643515	0.0467282	0.0316987	0.0207308	1.93948	1.05077	0.843144	0.783845	0.455016	0.458601	0.223751	0.590945	0.352117	0.165881	0.197136	0.121381	0.0874939	0.0656469
1016		0.207938	0.07004	0.0372579	0.0336638	0.0243188	0.0192414	0.0140467	1.99531	0.66319	0.355495	0.265875	0.18542	0.161183	0.122781	0.675339	0.30584	0.187474	0.135433	0.0919603	0.0493508	0.0363109
1017		0.143893	0.0819177	0.052401	0.033015	0.0260049	0.0213126	0.0122712	3.4111	6.19643	6.71727	9.63451	5.14316	8.75186	2.41742	0.202879	0.178141	0.0702839	0.053335	0.0575668	0.0449063	0.0370303
1018		0.44468	0.229365	0.131039	0.0656035	0.0503691	0.0394821	0.0219925	1.96786	0.955654	0.585506	0.34382	0.272092	0.192614	0.12501	0.67918	0.303754	0.210211	0.119469	0.134817	0.098201	0.0611944
1019		0.255776	0.147728	0.0716982	0.0802985	0.0561666	0.0417585	0.0187592	1.58705	0.907437	0.675844	0.498469	0.39792	0.229816	0.125522	0.721966	0.375852	0.207305	0.142623	0.112772	0.0772624	0.0316116
1020		0.66891	0.259968	0.142732	0.104852	0.0600148	0.0569378	0.0337089	9.21574	1.83577	2.22089	1.4268	1.06788	0.877826	0.786838	0.890024	0.374392	0.368466	0.251653	0.178667	0.118357	0.0711211
1021		0.455594	0.29265	0.168197	0.105855	0.068257	0.0519439	0.0339029	11.0671	1.36977	1.26758	0.833256	0.625586	0.467174	0.3391	0.472152	0.208434	0.140144	0.0928544	0.0664606	0.0523523	0.0346086
1022		0.786326	0.320565	0.162406	0.15296	0.108752	0.0675945	0.0464302	3.58582	1.0395	1.4738	1.00754	0.47171	0.375026	0.275035	0.238243	0.149146	0.0822624	0.0521746	0.0310984	0.027333	0.0220224
1023		0.592287	0.374434	0.163937	0.14464	0.114597	0.0937225	0.0636048	3.09953	2.00297	1.11529	0.905138	0.581304	0.557642	0.364104	0.460799	0.327229	0.129874	0.106308	0.0714704	0.0469238	0.0429749
1024		0.188003	0.104959	0.0844105	0.057254	0.0422886	0.0236619	0.0121256	1.95275	47.4788	10.423	3.44016	11.1456	2.46651	1.97314	0.240651	0.167436	0.117418	0.0949708	0.0624401	0.0490901	0.0329325
1025		0.409033	0.174005	0.144243	0.109879	0.0823354	0.0507958	0.0319761	2.22716	1.27123	0.73569	0.555581	0.37107	0.237602	0.111986	0.518883	0.264164	0.234474	0.146749	0.106798	0.0613505	0.0346766
1026		0.197083	0.12002	0.0988706	0.0770064	0.0645061	0.0347184	0.0195766	7.72214	1.65413	0.825511	0.66526	0.402747	0.250136	0.133941	0.471882	0.222628	0.129135	0.0872272	0.0637597	0.0459997	0.0418033
1027		0.608677	0.239712	0.156691	0.136962	0.0706827	0.0511486	0.0408015	9.08363	20.563	21.0612	9.6927	1.80608	1.27413	1.78683	0.527597	0.238364	0.171175	0.109085	0.0930193	0.0628957	0.0362636
1028		0.557184	0.229655	0.138321	0.0909175	0.0776541	0.0596496	0.0443122	0.917216	1.51342	1.02554	0.456748	0.402499	0.283185	0.185683	0.581198	0.300301	0.172319	0.156784	0.0837162	0.0778387	0.044659
1029		0.406221	0.0777246	0.0441934	0.0287319	0.0314005	0.0197344	0.0111307	0.970581	0.659177	0.419413	0.257258	0.250243	0.15211	0.105442	0.525958	0.319117	0.151974	0.12161	0.0904383	0.0788406	0.0685714
1030		0.299537	0.182456	0.119218	0.0737204	0.064583	0.0432039	0.02783	7.83255	15.0828	26.0208	2.61432	2.83172	1.31935	1.5602	0.620189	0.374829	0.170042	0.2065	0.129828	0.0912776	0.0667439
1031		0.354544	0.0968407	0.0619051	0.0390704	0.0456874	0.0300201	0.0218684	5.85531	8.61115	4.41445	1.90194	1.17594	0.925941	0.887966	0.809013	0.374296	0.221486	0.156749	0.10625	0.0582639	0.0415451
1032		0.410283	0.241733	0.161114	0.114562	0.0799994	0.0652492	0.0321356	2.17588	4.34824	50.2938	4.98814	8.47183	5.90425	2.66329	0.216869	0.190102	0.0698017	0.0582558	0.0614297	0.0513147	0.0435842
1033		0.582057	0.294338	0.180376	0.099063	0.0713035	0.0435686	0.0229799	1.24126	0.770869	0.495205	0.292643	0.212261	0.13382	0.0888876	0.752569	0.322889	0.21857	0.132465	0.141055	0.103759	0.0629673
1034		0.306329	0.183105	0.080345	0.0949849	0.0622365	0.0440652	0.021007	2.92429	6.28285	2.12494	2.22605	1.93008	1.54923	0.537459	0.761226	0.425549	0.2335	0.160795	0.128369	0.0866871	0.0355637
1035		0.757765	0.287435	0.162158	0.122095	0.068156	0.0630474	0.0369901	52.4895	5.75376	10.9583	3.35613	2.36324	1.6837	1.13755	0.908695	0.389818	0.384113	0.262105	0.184595	0.119681	0.0720216
1036		0.734148	0.418252	0.243057	0.160214	0.104686	0.0690169	0.0453343	35.3195	2.46372	4.23343	1.41528	0.77909	0.53567	0.240164	0.518599	0.231445	0.157895	0.0969389	0.0720879	0.062652	0.0412686
1037		1.75295	0.47886	0.251871	0.281446	0.200928	0.124907	0.07445	4.97591	12.3777	2.72472	2.70893	1.84546	1.45167	0.494698	0.308619	0.172714	0.0963956	0.0637246	0.0376856	0.0332677	0.0247521
1038		0.79183	0.449836	0.218125	0.193407	0.163181	0.132108	0.0928265	3.62377	1.3201	1.18108	0.845855	0.660324	0.382846	0.242343	1.53351	0.789163	0.335277	0.315314	0.194721	0.125334	0.140131
1039		0.239582	0.146395	0.107831	0.0743409	0.0556354	0.031271	0.0150211	2.10766	41.8398	5.72349	2.48657	160.196	2.49191	1.83799	0.298094	0.196489	0.129158	0.103588	0.0692586	0.0567713	0.0369784
1040		0.451542	0.201164	0.165647	0.123822	0.0849729	0.0584858	0.0371258	2.12797	1.3583	0.787233	0.54151	0.336835	0.218411	0.140662	0.620289	0.282919	0.25933	0.163848	0.118848	0.0690857	0.0404977
1041		0.283509	0.181137	0.141497	0.0991402	0.0752182	0.0413783	0.0272747	10.6222	1.40112	0.596726	0.343448	0.289391	0.214367	0.114252	0.511317	0.244887	0.138637	0.0990925	0.0669	0.0499711	0.0444392
1042		0.664258	0.245286	0.166636	0.14654	0.0742206	0.0540125	0.0435662	3.43953	19.5364	74.7965	2.44127	2.38834	29.0542	2.51059	0.66523	0.25992	0.185968	0.121271	0.09721	0.0614501	0.0404785
1043		0.618493	0.260444	0.155846	0.102904	0.0853646	0.063953	0.0477401	0.928057	1.17991	0.674105	0.428131	0.2733	0.190567	0.148616	0.654783	0.324779	0.183621	0.163827	0.0827314	0.0823156	0.0451652
1044		0.51424	0.0917284	0.0442886	0.0312311	0.0403128	0.0250604	0.01577	0.882825	0.566372	0.382694	0.239849	0.218635	0.140706	0.0980856	0.556776	0.338835	0.167602	0.119963	0.0963471	0.0829984	0.0713865
1045		0.395293	0.222602	0.146329	0.0820264	0.0838907	0.0572928	0.0361664	17.2314	1.6002	2.40101	2.86698	1.24784	0.955246	0.75033	0.623033	0.394145	0.176537	0.215643	0.138655	0.0933484	0.0675957
1046		0.527407	0.152458	0.118318	0.0593594	0.0778985	0.0508616	0.0335177	1.83148	0.70693	0.417192	0.4523	0.258995	0.255535	0.136045	0.887595	0.43906	0.249103	0.171354	0.117307	0.0647993	0.0466507
1047		1.33325	0.63006	0.520082	0.378367	0.231127	0.189247	0.0875787	4.84201	3.04046	21.5285	4.21362	3.22891	2.76387	1.42348	0.333032	0.223134	0.0850985	0.0820978	0.0670818	0.0655792	0.0556253
1048		0.733176	0.392145	0.247373	0.138479	0.104873	0.0529233	0.0322867	1.24308	0.612334	0.435029	0.27771	0.171605	0.125896	0.0842029	0.839334	0.346272	0.225737	0.147709	0.14717	0.110041	0.0647924
1049		0.352536	0.240937	0.114702	0.116215	0.0699606	0.0490256	0.0269481	28.2715	4.56923	12.1506	4.13712	1.92087	0.952004	0.517505	0.757001	0.471197	0.261926	0.179071	0.145501	0.0977613	0.0402744
1050		0.827227	0.325173	0.187596	0.145282	0.0801635	0.071126	0.0423671	19.0521	1.83584	1.77568	0.961447	0.730487	0.527182	0.366459	0.923594	0.408237	0.398875	0.272777	0.190681	0.12084	0.0727
1051		0.716265	0.389816	0.206151	0.149163	0.109469	0.0671692	0.0432093	28.9543	10.9067	3.67487	28.7223	1.56347	1.13433	0.397202	0.520803	0.229548	0.162437	0.10346	0.0728724	0.0600468	0.0399516
1052		0.341523	0.11633	0.0878778	0.0869741	0.0613695	0.0368843	0.0181561	8.80333	4.13582	1.20514	1.11624	0.716019	0.49689	0.238031	0.239892	0.154641	0.0948779	0.0568646	0.0326916	0.0277126	0.0209972
1053		0.838433	0.473491	0.221223	0.203841	0.158736	0.125636	0.0909697	253.828	1.453	3.10315	1.60651	2.56709	1.49027	1.00988	1.10064	0.726641	0.305362	0.301016	0.183395	0.118774	0.11153
1054		0.218628	0.146461	0.110057	0.0716915	0.0507626	0.0289742	0.0127546	3.78777	10.1462	3.95363	1.6472	3.46555	1.37826	1.19033	0.299238	0.193182	0.129648	0.102962	0.0669784	0.0512629	0.0349331
1055		0.388182	0.130819	0.121312	0.090282	0.0617258	0.0457453	0.028411	1.91113	2.69793	1.14388	0.694034	0.480357	0.31988	0.252237	0.533594	0.261634	0.233452	0.150889	0.107729	0.0597501	0.036009
1056		0.292916	0.173556	0.143792	0.10082	0.0747158	0.0417445	0.0275598	4.0619	1.08527	0.603995	0.449247	0.308145	0.217885	0.154276	0.511282	0.238314	0.136759	0.0938085	0.0676325	0.0516567	0.0438059
1057		0.680497	0.238543	0.173709	0.151446	0.0762239	0.0542854	0.0447343	2.21657	2.33865	6.60043	0.910333	0.85045	1.06854	0.622728	0.634202	0.228553	0.184999	0.123148	0.0979203	0.0614299	0.0409596
1058		0.639639	0.255955	0.154363	0.100932	0.0839235	0.0631616	0.0465508	1.90877	1.13679	0.68333	0.44923	0.288409	0.188972	0.189275	0.666821	0.329221	0.183879	0.167468	0.0853771	0.0846313	0.0461676
1059		0.498588	0.0923379	0.0502228	0.0405045	0.0483302	0.0272839	0.0186369	1.36403	1.04973	0.730907	0.348177	0.271502	0.187944	0.102746	0.554637	0.328485	0.168227	0.123034	0.0921534	0.0802	0.0701411
1060		0.40331	0.22424	0.151931	0.0799829	0.0781845	0.056523	0.0351038	20.8301	1.11331	1.69634	3.20158	1.35968	0.802528	0.704242	0.606212	0.403418	0.177193	0.216567	0.140942	0.0909484	0.069836
1061		0.529672	0.203673	0.147742	0.0742725	0.0855892	0.0587931	0.0356126	1.52064	0.600083	0.399788	0.320145	0.155241	0.13616	0.0731624	0.902252	0.426627	0.248338	0.172219	0.117409	0.0661447	0.0464143
1062		1.30088	0.647765	0.53477	0.369557	0.216119	0.176669	0.0805454	12.8184	2.99199	10.4732	11.3825	9.90815	36.1046	4.75382	0.324183	0.224226	0.0807067	0.0827116	0.071001	0.067566	0.0548796
1063		0.702118	0.352537	0.210064	0.123014	0.109335	0.0682377	0.0394423	1.52294	0.698507	0.474951	0.34527	0.209454	0.168839	0.117051	0.856665	0.350401	0.225972	0.144154	0.145499	0.108678	0.0642526
1064		0.36836	0.233435	0.127276	0.111974	0.0669642	0.0516758	0.0253654	4.07608	2.94275	1.87902	1.76671	1.15134	0.636309	0.332853	0.810898	0.443422	0.257658	0.177016	0.138569	0.0992421	0.0392481
1065		0.711133	0.312354	0.196037	0.147432	0.0763365	0.069876	0.0391999	79.2568	1.64913	1.21595	0.633761	0.507701	0.320365	0.262048	0.918977	0.406811	0.397398	0.268435	0.190042	0.121244	0.0720384
1066		0.455172	0.266823	0.144576	0.097262	0.0694223	0.0477024	0.0300527	29.2491	1.66537	1.96401	1.11175	6.50456	4.79332	3.34054	0.465038	0.209732	0.142451	0.0950853	0.0666576	0.0514033	0.0334839
1067		0.206278	0.095502	0.0628485	0.0535097	0.0399233	0.0250275	0.0107409	3.11307	1.03864	1.033	0.690408	0.353715	0.259077	0.201155	0.187963	0.132067	0.0784435	0.0459982	0.0266167	0.0226774	0.0182117
1068		0.5613	0.364415	0.153784	0.141147	0.106854	0.0860444	0.0585645	7.97377	57.8996	2.02499	1.16695	0.725759	0.637257	0.740157	0.379849	0.300342	0.122	0.104305	0.0658117	0.0447163	0.0382279
1069		0.171441	0.104761	0.0836063	0.0544057	0.0378835	0.0219672	0.0102419	28.9002	4.04825	116.902	5.02034	9.42897	4.80184	8.02687	0.242974	0.165073	0.117862	0.0939816	0.0605608	0.045316	0.0311761
1070		0.340345	0.112478	0.109549	0.077078	0.0597115	0.038858	0.0229059	4.65741	1.66019	1.85355	1.14082	0.70082	0.380972	0.199885	0.458028	0.249222	0.213388	0.135154	0.0973256	0.0536122	0.0311791
1071		0.193906	0.116587	0.0989832	0.0770298	0.0633979	0.0343384	0.0191648	34.4452	2.83647	2.17788	1.23702	1.04468	0.783144	0.668589	0.469457	0.215781	0.127834	0.0839685	0.0643081	0.046895	0.0414346
1072		0.6085	0.232936	0.160474	0.137402	0.0712927	0.0509926	0.0412642	2.95805	16.9464	32.3866	11.3645	1.40102	1.27935	1.33794	0.502593	0.223745	0.169364	0.110715	0.0917747	0.0625263	0.0357606
1073		0.565033	0.224474	0.135542	0.0892664	0.075471	0.0585964	0.0430624	2.4516	33.9574	7.32083	15.9984	13.3418	42.5353	2.87135	0.589012	0.30424	0.172114	0.158618	0.0853992	0.0789911	0.0454075
1074		0.402263	0.0731553	0.0428768	0.0335673	0.0376498	0.0205535	0.0131454	4.17502	44.3723	11.614	8.97212	2.30215	10.2373	1.77502	0.523006	0.311687	0.151887	0.123977	0.0873725	0.0770675	0.0677721
1075		0.316856	0.179856	0.120202	0.0700296	0.0586607	0.0412561	0.0263049	9.81669	1.08909	1.01828	2.97785	1.52728	0.612412	0.562945	0.608344	0.380367	0.168649	0.207794	0.131622	0.090448	0.0683329
1076		0.312518	0.119032	0.0743108	0.0335932	0.0435661	0.030698	0.021524	2.24475	0.9972	0.629856	0.358908	0.194304	0.127194	0.0824874	0.798758	0.364995	0.218925	0.15617	0.104391	0.0583159	0.0414377
1077		0.367986	0.233765	0.164868	0.109375	0.0700268	0.0586641	0.0270522	2.21753	12.0623	9.65298	3.54715	4.46297	3.13125	2.56236	0.216604	0.189065	0.0692576	0.0603759	0.0634366	0.0534638	0.0429974
1078		0.518619	0.272708	0.160977	0.0852535	0.0795589	0.0565366	0.0309769	2.07508	1.0898	0.870682	0.499578	0.365747	0.221172	0.209972	0.766732	0.324954	0.218237	0.129107	0.139569	0.102555	0.0624274
1079		0.309946	0.175512	0.0888216	0.0878122	0.0586598	0.0469997	0.0204254	1.60462	1.62009	1.17828	0.646206	0.474238	0.404971	0.308772	0.781301	0.407023	0.231326	0.159261	0.12425	0.0873647	0.0354617
1080		0.676248	0.281829	0.16797	0.124734	0.065244	0.0614175	0.0337013	1465.09	4.02219	1.72942	1.15394	0.866616	0.941593	0.986787	0.90659	0.389602	0.383746	0.259029	0.184053	0.119742	0.0717186
1081		0.309224	0.172021	0.090807	0.0560435	0.0372946	0.0340025	0.0217459	30.248	2.85841	7.0234	8.51462	2.35407	1.41362	0.655399	0.394509	0.181946	0.118288	0.081579	0.0555184	0.0409782	0.0268333
1082		0.13197	0.0753664	0.0458134	0.0320425	0.0259197	0.0168021	0.00625081	5.80537	6.00688	10.6734	1.4756	0.868044	0.401869	0.400459	0.150894	0.107475	0.0632578	0.036115	0.0222426	0.0204119	0.0163845
1083		0.405937	0.272277	0.11233	0.10166	0.0767379	0.0594275	0.0377354	3.3962	19.1333	3.56137	55.7767	142.03	1.93537	1.47871	0.166801	0.11849	0.0611721	0.0449276	0.0369126	0.0227495	0.0155335
1084		0.137432	0.076385	0.0656722	0.0417853	0.028752	0.0174262	0.00904766	3.45365	5.33758	20.2357	2.32241	3.45825	1.60078	0.832971	0.19955	0.148645	0.110203	0.0859009	0.0556723	0.0418217	0.0277626
1085		0.306879	0.0978113	0.0984307	0.0663856	0.058411	0.0334256	0.0191391	2.69209	8.77942	1.34664	1.17602	1.04988	0.614652	0.691374	0.409615	0.234181	0.194147	0.120877	0.0878948	0.0479276	0.0270318
1086		0.140972	0.087293	0.0712938	0.0619475	0.0552255	0.0294485	0.0143684	87.5483	1.148	1.45277	0.627518	0.449242	0.414892	0.225005	0.427026	0.198007	0.120249	0.0768972	0.061248	0.0425079	0.038631
1087		0.518166	0.228241	0.147606	0.124808	0.0688424	0.0486958	0.0378318	4.10602	3.44932	2.24561	1.46747	1.0996	0.813904	0.648718	0.404575	0.216256	0.158161	0.10526	0.0886622	0.0620436	0.0312604
1088		0.503031	0.196266	0.119378	0.0793386	0.0683354	0.0548129	0.0400303	4.57982	1.32985	1.10686	0.725938	0.692496	0.350433	0.286695	0.507296	0.279044	0.159568	0.146096	0.082428	0.0721674	0.0433384
1089		0.321926	0.0681639	0.0408641	0.0275512	0.0262371	0.0144918	0.00870736	1.56851	0.494801	0.53473	0.360698	0.23108	0.131938	0.0960319	0.491679	0.296917	0.140547	0.124808	0.0834831	0.0741483	0.0657713
1090		0.251862	0.127704	0.0949575	0.0601947	0.0420806	0.0290808	0.0190082	1.26725	1.46167	0.815379	0.513488	0.535649	0.459562	0.222849	0.581473	0.353237	0.163668	0.197722	0.122082	0.0873162	0.0669228
1091		0.183942	0.0601035	0.0371701	0.0213014	0.0199979	0.0155516	0.0128318	1.1674	0.503896	0.394962	0.247708	0.146047	0.136015	0.10236	0.657183	0.298545	0.182836	0.133704	0.0889618	0.0485057	0.0361573
1092		0.12568	0.0712988	0.0410706	0.0267233	0.0194256	0.0179625	0.00925272	87.5795	5.99903	9.88415	3.1865	2.33455	1.23652	0.770449	0.200454	0.175188	0.0692363	0.054573	0.0577813	0.0463231	0.0363485
1093		0.4243	0.23326	0.131656	0.0641095	0.0612689	0.048762	0.0282441	1.16653	0.534588	0.477271	0.287191	0.202356	0.1704	0.0967135	0.691886	0.303396	0.209183	0.116824	0.133592	0.0969354	0.0605037
1094		0.260549	0.142138	0.0740543	0.0724679	0.0531645	0.0428672	0.0186658	1.71881	1.05451	1.19339	0.785041	0.504454	0.43778	0.281316	0.716993	0.360995	0.203783	0.140485	0.109663	0.0767928	0.0319367
1095		0.629689	0.255036	0.145379	0.106914	0.0582847	0.0547532	0.0302975	33.6642	3.16903	99.0157	1.36704	1.26411	1.4897	1.16041	0.886485	0.374369	0.368271	0.249272	0.177746	0.118168	0.0710717
1096		0.275818	0.146433	0.0762217	0.0464596	0.0300935	0.0310728	0.019816	4.06568	4.5465	2.78546	2.23624	4.88281	4.54874	14.9009	0.364374	0.169585	0.106888	0.074726	0.0498198	0.0362654	0.0241018
1097		0.129624	0.0716245	0.0478612	0.0327209	0.0239339	0.0160767	0.0057975	2.61199	15.498	1.50011	1.32648	1.49105	1.20073	0.593837	0.137194	0.0969105	0.0574778	0.0321712	0.0210626	0.0200377	0.0157892
1098		0.362214	0.242548	0.101008	0.0902484	0.0682511	0.0515194	0.0317099	2.89912	2.81903	1.28943	1.10216	0.845643	0.611062	0.643951	0.132823	0.0813203	0.0509453	0.0359962	0.0324845	0.0196817	0.0111972
1099		0.126221	0.0668848	0.0596961	0.0374281	0.0256766	0.016075	0.0087622	13.3893	4.12028	1.92026	1.14172	0.986423	0.904705	0.800013	0.183117	0.143829	0.107526	0.0823066	0.0538507	0.0406178	0.0262848
1100		0.296574	0.0934997	0.094272	0.0626774	0.0584159	0.0317107	0.0181918	1.63739	2.55497	1.15504	0.72516	0.618521	0.416335	0.260804	0.392875	0.227086	0.185763	0.114718	0.0839786	0.045575	0.0253277
1101		0.12787	0.0804994	0.0626379	0.0572651	0.0523842	0.0279642	0.0130382	2.71945	0.780094	0.752526	0.479986	0.392387	0.261863	0.155878	0.407082	0.190843	0.11696	0.0741552	0.0597937	0.0405883	0.0372643
1102		0.484366	0.227253	0.142887	0.120646	0.0687515	0.0483744	0.0365764	4.09565	1.8752	62.8508	1.46782	0.992243	1.61477	0.612036	0.376734	0.215429	0.155658	0.105331	0.0884114	0.0617893	0.0300342
1103		0.480212	0.185305	0.11324	0.0756691	0.0657168	0.0533646	0.0388564	3.40915	1.07465	0.644075	0.350033	0.257744	0.183389	0.154928	0.473647	0.268224	0.154221	0.139712	0.0803989	0.0687552	0.0420548
1104		0.296272	0.0707998	0.0433014	0.0265708	0.0223792	0.0140071	0.00763867	1.18839	2.09241	1.73312	0.643756	0.386087	0.278587	0.144903	0.475534	0.290412	0.136083	0.125032	0.08168	0.0728093	0.0648373
1105		0.23195	0.106159	0.0879681	0.056654	0.0367789	0.0255696	0.0165317	9.41238	1.35289	2.01452	6.58033	2.0951	0.87613	0.701381	0.562288	0.338807	0.162252	0.192197	0.117335	0.0847039	0.0659565
1106		0.168187	0.0544374	0.0356019	0.0250153	0.0169291	0.0133662	0.0116087	2.29729	0.725829	0.47964	0.411717	0.22503	0.147182	0.0886384	0.590168	0.267945	0.166251	0.122658	0.0818197	0.0437539	0.0336633
1107		0.0893714	0.0350732	0.0244077	0.0158102	0.0116218	0.0103861	0.00688178	35.6805	97.7692	147.093	6.42899	4.95665	2.41869	2.77109	0.203646	0.1734	0.071185	0.0548421	0.0554149	0.0441463	0.0341763
1108		0.403094	0.224133	0.123715	0.0603829	0.0562213	0.0463738	0.0281468	3.03067	0.940259	0.673719	0.531479	0.367311	0.271821	0.169754	0.66351	0.294886	0.205034	0.111916	0.130689	0.0943933	0.0595862
1109		0.246654	0.132609	0.0730791	0.0683947	0.0517249	0.0414299	0.018542	2.48051	1.91849	0.970171	1.01921	0.782681	0.449485	0.246699	0.681967	0.339154	0.191198	0.131825	0.103074	0.0723515	0.0304582
1110		0.611439	0.245522	0.138228	0.100958	0.0566703	0.0524548	0.0296749	13.8611	1.51802	1.0474	0.618311	0.414887	0.240827	0.242437	0.874123	0.367708	0.36067	0.244586	0.174774	0.117406	0.0707364
1111		0.309224	0.172021	0.090807	0.0560435	0.0372946	0.0340025	0.0217459	19.6658	15.8102	3.99968	2.03697	2.9207	1.93358	2.32579	0.394509	0.181946	0.118288	0.081579	0.0555184	0.0409782	0.0268333
1112		0.13197	0.0753664	0.0458134	0.0320425	0.0259197	0.0168021	0.00625081	2.10585	164.529	1.23703	1.63817	2.046	1.75992	1.10307	0.150894	0.107475	0.0632578	0.036115	0.0222426	0.0204119	0.0163845
1113		0.405937	0.272277	0.11233	0.10166	0.0767379	0.0594275	0.0377354	2.71922	1.74571	1.00468	0.869089	0.768843	0.313502	0.285887	0.166801	0.11849	0.0611721	0.0449276	0.0369126	0.0227495	0.0155335
1114		0.137432	0.076385	0.0656722	0.0417853	0.028752	0.0174262	0.00904766	13.1174	53.2488	68.0756	3.54412	1.62133	1.88181	2.79001	0.19955	0.148645	0.110203	0.0859009	0.0556723	0.0418217	0.0277626
1115		0.306879	0.0978113	0.0984307	0.0663856	0.058411	0.0334256	0.0191391	1.59041	3.22832	1.91613	0.959831	0.948882	0.585234	0.274937	0.409615	0.234181	0.194147	0.120877	0.0878948	0.0479276	0.0270318
1116		0.140972	0.087293	0.0712938	0.0619475	0.0552255	0.0294485	0.0143684	1.84428	0.733046	0.896226	0.536776	0.447492	0.278654	0.170217	0.427026	0.198007	0.120249	0.0768972	0.061248	0.0425079	0.038631
1117		0.518166	0.228241	0.147606	0.124808	0.0688424	0.0486958	0.0378318	5.10908	3.86639	3.95715	3.44428	4.31875	4.52745	1.99965	0.404575	0.216256	0.158161	0.10526	0.0886622	0.0620436	0.0312604
1118		0.503031	0.196266	0.119378	0.0793386	0.0683354	0.0548129	0.0400303	5.85837	1.40903	0.773055	0.402129	0.261811	0.222487	0.166072	0.507296	0.279044	0.159568	0.146096	0.082428	0.0721674	0.0433384
1119		0.321926	0.0681639	0.0408641	0.0275512	0.0262371	0.0144918	0.00870736	1.74451	8.12007	3.71759	1.11905	0.720988	0.567962	0.289511	0.491679	0.296917	0.140547	0.124808	0.0834831	0.0741483	0.0657713
1120		0.251862	0.127704	0.0949575	0.0601947	0.0420806	0.0290808	0.0190082	3.348	1.16163	0.843665	1.0843	0.676998	0.369491	0.299691	0.581473	0.353237	0.163668	0.197722	0.122082	0.0873162	0.0669228
1121		0.183942	0.0601035	0.0371701	0.0213014	0.0199979	0.0155516	0.0128318	28.2984	3.59629	1.67035	1.70182	0.887215	0.396708	0.266592	0.657183	0.298545	0.182836	0.133704	0.0889618	0.0485057	0.0361573
1122		0.12568	0.0712988	0.0410706	0.0267233	0.0194256	0.0179625	0.00925272	528.285	30.6623	34.9745	3.94769	4.05619	1.57615	1.08769	0.200454	0.175188	0.0692363	0.054573	0.0577813	0.0463231	0.0363485
1123		0.4243	0.23326	0.131656	0.0641095	0.0612689	0.048762	0.0282441	4.5462	13.7164	2.85822	13.7146	14.2309	7.08105	4.29266	0.691886	0.303396	0.209183	0.116824	0.133592	0.0969354	0.0605037
1124		0.260549	0.142138	0.0740543	0.0724679	0.0531645	0.0428672	0.0186658	1.78517	1.22803	0.696152	0.486036	0.355309	0.275238	0.126989	0.716993	0.360995	0.203783	0.140485	0.109663	0.0767928	0.0319367
1125		0.629689	0.255036	0.145379	0.106914	0.0582847	0.0547532	0.0302975	82.4064	2.16965	1.09974	0.715886	0.485906	0.236637	0.332796	0.886485	0.374369	0.368271	0.249272	0.177746	0.118168	0.0710717
1126		0.455172	0.266823	0.144576	0.097262	0.0694223	0.0477024	0.0300527	9.37764	8.68188	10.5576	6.15968	10.8354	2.63011	1.67804	0.465038	0.209732	0.142451	0.0950853	0.0666576	0.0514033	0.0334839
1127		0.206278	0.095502	0.0628485	0.0535097	0.0399233	0.0250275	0.0107409	2.32956	16.9795	1.3989	2.63998	3.49016	7.65067	3.53848	0.187963	0.132067	0.0784435	0.0459982	0.0266167	0.0226774	0.0182117
1128		0.5613	0.364415	0.153784	0.141147	0.106854	0.0860444	0.0585645	5.73811	3.57984	2.73641	1.09264	1.01816	0.515014	0.341276	0.379849	0.300342	0.122	0.104305	0.0658117	0.0447163	0.0382279
1129		0.171441	0.104761	0.0836063	0.0544057	0.0378835	0.0219672	0.0102419	2.20254	7.80536	2.87316	2.52742	4.63002	1.9498	1.06783	0.242974	0.165073	0.117862	0.0939816	0.0605608	0.045316	0.0311761
1130		0.340345	0.112478	0.109549	0.077078	0.0597115	0.038858	0.0229059	2.88328	3.83831	2.88131	1.63616	1.29124	0.795338	0.338697	0.458028	0.249222	0.213388	0.135154	0.0973256	0.0536122	0.0311791
1131		0.193906	0.116587	0.0989832	0.0770298	0.0633979	0.0343384	0.0191648	2.26109	1.10464	1.26968	0.88128	0.716223	0.444011	0.271212	0.469457	0.215781	0.127834	0.0839685	0.0643081	0.046895	0.0414346
1132		0.6085	0.232936	0.160474	0.137402	0.0712927	0.0509926	0.0412642	4.62945	37.0468	1.92608	40.7882	3.30016	5.99353	2.9097	0.502593	0.223745	0.169364	0.110715	0.0917747	0.0625263	0.0357606
1133		0.565033	0.224474	0.135542	0.0892664	0.075471	0.0585964	0.0430624	6.0554	2.32104	1.19245	0.637239	0.4052	0.372497	0.242344	0.589012	0.30424	0.172114	0.158618	0.0853992	0.0789911	0.0454075
1134		0.402263	0.0731553	0.0428768	0.0335673	0.0376498	0.0205535	0.0131454	7.59916	1.67782	10.6176	51.7527	98.5072	18.0169	71.2911	0.523006	0.311687	0.151887	0.123977	0.0873725	0.0770675	0.0677721
1135		0.316856	0.179856	0.120202	0.0700296	0.0586607	0.0412561	0.0263049	1.66204	0.937445	0.414374	0.446285	0.31668	0.235294	0.175477	0.608344	0.380367	0.168649	0.207794	0.131622	0.090448	0.0683329
1136		0.312518	0.119032	0.0743108	0.0335932	0.0435661	0.030698	0.021524	2.84354	1.09338	0.917891	0.636048	0.453571	0.248244	0.15236	0.798758	0.364995	0.218925	0.15617	0.104391	0.0583159	0.0414377
1137		0.367986	0.233765	0.164868	0.109375	0.0700268	0.0586641	0.0270522	15.9794	19.3379	20.7354	5.51975	206.099	1.09066	0.652403	0.216604	0.189065	0.0692576	0.0603759	0.0634366	0.0534638	0.0429974
1138		0.518619	0.272708	0.160977	0.0852535	0.0795589	0.0565366	0.0309769	1.43021	1.03823	0.864894	0.460419	0.297964	0.200132	0.155464	0.766732	0.324954	0.218237	0.129107	0.139569	0.102555	0.0624274
1139		0.309946	0.175512	0.0888216	0.0878122	0.0586598	0.0469997	0.0204254	1.47431	0.866151	0.503598	0.36293	0.256427	0.196729	0.116062	0.781301	0.407023	0.231326	0.159261	0.12425	0.0873647	0.0354617
1140		0.676248	0.281829	0.16797	0.124734	0.065244	0.0614175	0.0337013	12.9864	8.25218	1.80795	1.48926	1.17648	0.485408	0.680956	0.90659	0.389602	0.383746	0.259029	0.184053	0.119742	0.0717186
1141		0.716265	0.389816	0.206151	0.149163	0.109469	0.0671692	0.0432093	1.09617	2.86217	2.50462	1.8653	1.18128	0.612067	0.474413	0.520803	0.229548	0.162437	0.10346	0.0728724	0.0600468	0.0399516
1142		0.341523	0.11633	0.0878778	0.0869741	0.0613695	0.0368843	0.0181561	7.30907	2.0744	105.374	6.16643	7.66439	4.04763	2.86941	0.239892	0.154641	0.0948779	0.0568646	0.0326916	0.0277126	0.0209972
1143		0.838433	0.473491	0.221223	0.203841	0.158736	0.125636	0.0909697	3.36922	2.91748	14.8955	3.58389	2.50284	1.53814	0.606	1.10064	0.726641	0.305362	0.301016	0.183395	0.118774	0.11153
1144		0.218628	0.146461	0.110057	0.0716915	0.0507626	0.0289742	0.0127546	6.74294	10.2415	7.80109	4.23146	1.40234	0.98507	1.21811	0.299238	0.193182	0.129648	0.102962	0.0669784	0.0512629	0.0349331
1145		0.388182	0.130819	0.121312	0.090282	0.0617258	0.0457453	0.028411	5.44738	3.31018	6.86284	2.2723	1.17348	0.797894	0.384267	0.533594	0.261634	0.233452	0.150889	0.107729	0.0597501	0.036009
1146		0.292916	0.173556	0.143792	0.10082	0.0747158	0.0417445	0.0275598	9.34073	20.7459	117.219	7.15575	3.71994	3.23671	1.4332	0.511282	0.238314	0.136759	0.0938085	0.0676325	0.0516567	0.0438059
1147		0.680497	0.238543	0.173709	0.151446	0.0762239	0.0542854	0.0447343	7.51574	48.5731	2.7967	1.9469	1.64847	1.03313	0.598756	0.634202	0.228553	0.184999	0.123148	0.0979203	0.0614299	0.0409596
1148		0.639639	0.255955	0.154363	0.100932	0.0839235	0.0631616	0.0465508	1.93865	2.66639	0.724756	0.45095	0.347577	0.287087	0.160639	0.666821	0.329221	0.183879	0.167468	0.0853771	0.0846313	0.0461676
1149		0.498588	0.0923379	0.0502228	0.0405045	0.0483302	0.0272839	0.0186369	1.52502	0.83044	0.511196	0.363858	0.280153	0.220226	0.147592	0.554637	0.328485	0.168227	0.123034	0.0921534	0.0802	0.0701411
1150		0.40331	0.22424	0.151931	0.0799829	0.0781845	0.056523	0.0351038	1.28505	0.998399	0.642489	0.646048	0.449819	0.386197	0.161933	0.606212	0.403418	0.177193	0.216567	0.140942	0.0909484	0.069836
1151		0.529672	0.203673	0.147742	0.0742725	0.0855892	0.0587931	0.0356126	7.2596	1.76195	1.10609	0.576686	0.368207	0.291623	0.216963	0.902252	0.426627	0.248338	0.172219	0.117409	0.0661447	0.0464143
1152		1.30088	0.647765	0.53477	0.369557	0.216119	0.176669	0.0805454	2.3746	16.8904	2.80881	1.12181	0.897095	0.57655	0.29316	0.324183	0.224226	0.0807067	0.0827116	0.071001	0.067566	0.0548796
1153		0.702118	0.352537	0.210064	0.123014	0.109335	0.0682377	0.0394423	1.69851	0.855113	0.522971	0.298658	0.255384	0.151148	0.107087	0.856665	0.350401	0.225972	0.144154	0.145499	0.108678	0.0642526
1154		0.36836	0.233435	0.127276	0.111974	0.0669642	0.0516758	0.0253654	1.15008	0.824595	0.525854	0.398093	0.313002	0.201297	0.105507	0.810898	0.443422	0.257658	0.177016	0.138569	0.0992421	0.0392481
1155		0.711133	0.312354	0.196037	0.147432	0.0763365	0.069876	0.0391999	77.9037	1.53357	2.02628	1.03816	0.983107	0.738358	0.67782	0.918977	0.406811	0.397398	0.268435	0.190042	0.121244	0.0720384
1156		0.734148	0.418252	0.243057	0.160214	0.104686	0.0690169	0.0453343	4.33619	7.40225	16.3457	2.15033	3.28588	2.30463	1.77939	0.518599	0.231445	0.157895	0.0969389	0.0720879	0.062652	0.0412686
1157		1.75295	0.47886	0.251871	0.281446	0.200928	0.124907	0.07445	54.6003	1.49412	2.63575	1.30936	0.699601	0.455476	0.263332	0.308619	0.172714	0.0963956	0.0637246	0.0376856	0.0332677	0.0247521
1158		0.79183	0.449836	0.218125	0.193407	0.163181	0.132108	0.0928265	4.55895	4.42802	3.60618	6.12277	180.361	6.86542	2.36042	1.53351	0.789163	0.335277	0.315314	0.194721	0.125334	0.140131
1159		0.239582	0.146395	0.107831	0.0743409	0.0556354	0.031271	0.0150211	13.0739	5.3314	5.05695	51.3527	4.82134	551.666	4.19443	0.298094	0.196489	0.129158	0.103588	0.0692586	0.0567713	0.0369784
1160		0.451542	0.201164	0.165647	0.123822	0.0849729	0.0584858	0.0371258	6.7195	2.22452	2.07036	0.96018	0.749749	0.539383	0.276639	0.620289	0.282919	0.25933	0.163848	0.118848	0.0690857	0.0404977
1161		0.283509	0.181137	0.141497	0.0991402	0.0752182	0.0413783	0.0272747	1.82175	1.08412	1.53823	0.691847	0.800123	0.555369	0.362756	0.511317	0.244887	0.138637	0.0990925	0.0669	0.0499711	0.0444392
1162		0.664258	0.245286	0.166636	0.14654	0.0742206	0.0540125	0.0435662	4.27432	35.9673	2.35978	3.32624	0.752266	0.959148	0.686649	0.66523	0.25992	0.185968	0.121271	0.09721	0.0614501	0.0404785
1163		0.618493	0.260444	0.155846	0.102904	0.0853646	0.063953	0.0477401	3.04416	3.22249	0.702477	0.553726	0.464749	0.322408	0.153734	0.654783	0.324779	0.183621	0.163827	0.0827314	0.0823156	0.0451652
1164		0.51424	0.0917284	0.0442886	0.0312311	0.0403128	0.0250604	0.01577	1.39734	3.31077	1.13303	0.590462	0.38629	0.404133	0.246163	0.556776	0.338835	0.167602	0.119963	0.0963471	0.0829984	0.0713865
1165		0.395293	0.222602	0.146329	0.0820264	0.0838907	0.0572928	0.0361664	2.4814	1.50954	0.919979	1.06655	1.54831	0.544215	0.470481	0.623033	0.394145	0.176537	0.215643	0.138655	0.0933484	0.0675957
1166		0.527407	0.152458	0.118318	0.0593594	0.0778985	0.0508616	0.0335177	2.20138	0.937242	0.559794	0.542348	0.416321	0.44321	0.325324	0.887595	0.43906	0.249103	0.171354	0.117307	0.0647993	0.0466507
1167		1.33325	0.63006	0.520082	0.378367	0.231127	0.189247	0.0875787	8.89553	8.64758	5.19306	3.72303	4.12895	7.89353	481.858	0.333032	0.223134	0.0850985	0.0820978	0.0670818	0.0655792	0.0556253
1168		0.733176	0.392145	0.247373	0.138479	0.104873	0.0529233	0.0322867	2.67244	1.70238	1.55069	1.12163	0.602644	0.423071	0.225558	0.839334	0.346272	0.225737	0.147709	0.14717	0.110041	0.0647924
1169		0.352536	0.240937	0.114702	0.116215	0.0699606	0.0490256	0.0269481	1.71195	1.13487	1.49818	1.1298	0.814127	0.461177	0.221991	0.757001	0.471197	0.261926	0.179071	0.145501	0.0977613	0.0402744
1170		0.827227	0.325173	0.187596	0.145282	0.0801635	0.071126	0.0423671	17.6212	1.86674	1.76902	1.3612	1.4169	0.88048	0.899274	0.923594	0.408237	0.398875	0.272777	0.190681	0.12084	0.0727
1171		0.455594	0.29265	0.168197	0.105855	0.068257	0.0519439	0.0339029	1.96126	2469.56	17.8549	131.322	21.7999	6.18563	1.33854	0.472152	0.208434	0.140144	0.0928544	0.0664606	0.0523523	0.0346086
1172		0.786326	0.320565	0.162406	0.15296	0.108752	0.0675945	0.0464302	9.89899	47.4883	20.434	5.28149	44.1074	4.95001	3.35042	0.238243	0.149146	0.0822624	0.0521746	0.0310984	0.027333	0.0220224
1173		0.592287	0.374434	0.163937	0.14464	0.114597	0.0937225	0.0636048	3.7825	3.2406	1.25879	1.09104	0.621563	1.26765	0.456662	0.460799	0.327229	0.129874	0.106308	0.0714704	0.0469238	0.0429749
1174		0.188003	0.104959	0.0844105	0.057254	0.0422886	0.0236619	0.0121256	1.99259	4.95491	1.69823	0.836568	0.601176	0.562921	0.422596	0.240651	0.167436	0.117418	0.0949708	0.0624401	0.0490901	0.0329325
1175		0.409033	0.174005	0.144243	0.109879	0.0823354	0.0507958	0.0319761	7.44807	3.04817	2.38656	1.69309	1.14864	1.0939	0.605183	0.518883	0.264164	0.234474	0.146749	0.106798	0.0613505	0.0346766
1176		0.197083	0.12002	0.0988706	0.0770064	0.0645061	0.0347184	0.0195766	17.8409	2.34304	3.87035	3.23459	4.32712	2.62157	0.850922	0.471882	0.222628	0.129135	0.0872272	0.0637597	0.0459997	0.0418033
1177		0.608677	0.239712	0.156691	0.136962	0.0706827	0.0511486	0.0408015	3.36677	3.43871	1.36067	2.72109	0.777513	0.897741	0.582403	0.527597	0.238364	0.171175	0.109085	0.0930193	0.0628957	0.0362636
1178		0.557184	0.229655	0.138321	0.0909175	0.0776541	0.0596496	0.0443122	5.74421	2.73956	2.21909	1.67366	0.750869	1.07321	0.567348	0.581198	0.300301	0.172319	0.156784	0.0837162	0.0778387	0.044659
1179		0.406221	0.0777246	0.0441934	0.0287319	0.0314005	0.0197344	0.0111307	3.6514	0.978163	2.08057	1.55614	0.913183	0.624164	0.550479	0.525958	0.319117	0.151974	0.12161	0.0904383	0.0788406	0.0685714
1180		0.299537	0.182456	0.119218	0.0737204	0.064583	0.0432039	0.02783	1.45403	0.768932	0.33921	0.396218	0.342211	0.187455	0.13951	0.620189	0.374829	0.170042	0.2065	0.129828	0.0912776	0.0667439
1181		0.354544	0.0968407	0.0619051	0.0390704	0.0456874	0.0300201	0.0218684	1.67819	0.874648	0.609888	0.417417	0.257404	0.164596	0.12703	0.809013	0.374296	0.221486	0.156749	0.10625	0.0582639	0.0415451
1182		0.410283	0.241733	0.161114	0.114562	0.0799994	0.0652492	0.0321356	1185.36	17.1784	3.55692	10.4463	1.97551	0.753536	0.538668	0.216869	0.190102	0.0698017	0.0582558	0.0614297	0.0513147	0.0435842
1183		0.582057	0.294338	0.180376	0.099063	0.0713035	0.0435686	0.0229799	1.2657	0.843933	0.565424	0.291929	0.188543	0.149098	0.094964	0.752569	0.322889	0.21857	0.132465	0.141055	0.103759	0.0629673
1184		0.306329	0.183105	0.080345	0.0949849	0.0622365	0.0440652	0.021007	1.94029	0.87719	0.550669	0.4466	0.301219	0.225271	0.115218	0.761226	0.425549	0.2335	0.160795	0.128369	0.0866871	0.0355637
1185		0.757765	0.287435	0.162158	0.122095	0.068156	0.0630474	0.0369901	6.11027	5.96373	3.15517	4.84457	3.82892	1.36661	1.6141	0.908695	0.389818	0.384113	0.262105	0.184595	0.119681	0.0720216
1186		0.32651	0.192869	0.107307	0.0663791	0.0411649	0.0397122	0.0259064	1.31711	5.96232	6.21562	5.20093	2.032	0.983061	0.735203	0.404787	0.180289	0.118611	0.0835729	0.056697	0.0419031	0.0281856
1187		0.316968	0.179644	0.105655	0.0755923	0.0573841	0.0366783	0.0226127	6.87265	4.78212	4.79267	7.23333	1.98818	1.46241	1.41811	0.186737	0.121493	0.0682215	0.041714	0.0258836	0.0244072	0.0197516
1188		0.449018	0.292264	0.124959	0.110308	0.0849999	0.0665232	0.043065	39.2347	28.099	1.61009	3.36908	2.25638	15.0636	2.52427	0.184797	0.129833	0.064976	0.046736	0.0399952	0.0245722	0.0162358
1189		0.150854	0.0780608	0.0694312	0.0447269	0.0318172	0.0185193	0.010357	3.17144	4.18496	2.55887	0.932001	0.618947	0.484341	0.438504	0.199778	0.150555	0.110147	0.0868889	0.0567691	0.0437314	0.0288971
1190		0.360298	0.134204	0.117996	0.0911972	0.0781473	0.0424876	0.026552	7.88768	8.45563	24.9877	39.3967	5.08411	2.65088	3.01824	0.445801	0.24267	0.208561	0.129687	0.0946186	0.0531582	0.0292636
1191		0.150516	0.08972	0.0753861	0.0654128	0.0583235	0.0312052	0.0151577	27.1739	2.91264	11.2562	9.89921	18.7924	3.8457	0.945393	0.43313	0.204567	0.121582	0.0785864	0.0608275	0.0424459	0.0390875
1192		0.53918	0.233154	0.147813	0.127448	0.0676836	0.0480018	0.0378611	11.138	3.16243	2.31572	8.28903	0.714153	1.16897	0.907122	0.415846	0.216236	0.157966	0.102822	0.0885516	0.0614532	0.0316544
1193		0.510266	0.201611	0.123628	0.0811613	0.0715167	0.0561922	0.04123	17.5973	23.688	1.4135	1.03182	0.598283	0.637483	0.310641	0.504206	0.277536	0.160429	0.145924	0.081947	0.0720554	0.0429929
1194		0.331896	0.0746812	0.0451744	0.0275659	0.0240514	0.0154606	0.00811042	1.74702	0.685591	0.699999	0.446319	0.348167	0.223729	0.194119	0.495349	0.301259	0.14115	0.123004	0.0853757	0.0749987	0.0662579
1195		0.238124	0.131809	0.0980592	0.0643515	0.0467282	0.0316987	0.0207308	1.25238	0.727207	0.369329	0.377524	0.335891	0.257791	0.123701	0.590945	0.352117	0.165881	0.197136	0.121381	0.0874939	0.0656469
1196		0.207938	0.07004	0.0372579	0.0336638	0.0243188	0.0192414	0.0140467	1.92544	1.02854	0.985663	0.523825	0.346725	0.22299	0.18296	0.675339	0.30584	0.187474	0.135433	0.0919603	0.0493508	0.0363109
1197		0.143893	0.0819177	0.052401	0.033015	0.0260049	0.0213126	0.0122712	6.63217	4.1495	1.56863	1.32893	0.652829	0.44689	0.298163	0.202879	0.178141	0.0702839	0.053335	0.0575668	0.0449063	0.0370303
1198		0.44468	0.229365	0.131039	0.0656035	0.0503691	0.0394821	0.0219925	1.45642	0.809707	0.522422	0.231587	0.201952	0.133431	0.0912483	0.67918	0.303754	0.210211	0.119469	0.134817	0.098201	0.0611944
1199		0.255776	0.147728	0.0716982	0.0802985	0.0561666	0.0417585	0.0187592	1.47473	0.77774	0.502998	0.425556	0.283979	0.199277	0.111354	0.721966	0.375852	0.207305	0.142623	0.112772	0.0772624	0.0316116
1200		0.66891	0.259968	0.142732	0.104852	0.0600148	0.0569378	0.0337089	6.80469	2.08586	1156.22	2.48655	1.84903	3.61651	5.50659	0.890024	0.374392	0.368466	0.251653	0.178667	0.118357	0.0711211
1201		0.304492	0.161174	0.0907143	0.0560026	0.0343381	0.0356255	0.0225596	2.4226	0.806384	0.509564	0.329866	0.22168	0.12252	0.091161	0.37457	0.169129	0.109594	0.0773056	0.0516525	0.0375303	0.0254682
1202		0.259738	0.121497	0.0861108	0.0621843	0.0431873	0.0280771	0.0121072	3.88509	10.7904	1.83215	1.03956	0.586037	0.523182	0.279754	0.166133	0.107881	0.0629368	0.0369648	0.0239436	0.0234052	0.0184315
1203		0.403165	0.26523	0.11471	0.100502	0.0764731	0.0585956	0.0365937	1.10684	0.584227	0.685881	0.490643	0.320298	0.170262	0.123876	0.140337	0.085817	0.0535074	0.0374986	0.0337019	0.021653	0.0117148
1204		0.138592	0.0725566	0.0668859	0.0413212	0.027819	0.0167586	0.00934853	0.752462	0.383999	0.323171	0.183189	0.109118	0.074365	0.0382075	0.189186	0.145561	0.108041	0.0829134	0.0541886	0.0409524	0.0268299
1205		0.334034	0.0969521	0.102539	0.0756109	0.0738647	0.0376825	0.0236863	17.7011	3.07495	3.12942	5.42271	13.3749	8.42369	32.9395	0.412198	0.230249	0.193193	0.120301	0.0874636	0.0479018	0.0263455
1206		0.138546	0.0843125	0.0701654	0.0632845	0.0579741	0.0310417	0.0140243	0.657834	0.237157	0.144739	0.121065	0.079582	0.0608069	0.0378497	0.416885	0.197064	0.118609	0.0747461	0.0595681	0.0412418	0.0379519
1207		0.513894	0.229614	0.145562	0.124042	0.0662537	0.0461967	0.0366271	2.32039	1.62115	1.81118	0.548204	0.641198	0.731831	0.4181	0.381084	0.20806	0.15424	0.104039	0.0870666	0.0603469	0.0300716
1208		0.495796	0.190321	0.118187	0.0773735	0.0692653	0.0546262	0.0397655	21.1235	3.64754	2.4675	1.60441	1.0231	0.466046	0.458128	0.468873	0.267983	0.155575	0.139977	0.0811266	0.0689212	0.0417817
1209		0.310647	0.0713017	0.0456814	0.0276923	0.0237066	0.0137998	0.00758995	4.2767	1.56377	0.870417	0.498503	0.331902	0.247035	0.0913689	0.478516	0.292011	0.136909	0.123465	0.0825442	0.0728201	0.0650561
1210		0.238855	0.106164	0.0926883	0.0593281	0.0383956	0.0270956	0.0180431	1.68009	1.71015	0.926935	0.545833	0.482489	0.324576	0.21433	0.574088	0.341039	0.164544	0.192773	0.118008	0.0849602	0.0652131
1211		0.181819	0.0582272	0.037769	0.0327337	0.0188372	0.0150412	0.0134171	1.25967	0.729362	0.555011	0.350278	0.325826	0.226083	0.151581	0.604098	0.271964	0.170511	0.124574	0.0843844	0.0445373	0.0336329
1212		0.101253	0.0446095	0.0376034	0.0226284	0.0148792	0.0116814	0.00777235	1.16999	0.667449	0.458085	0.305108	0.189267	0.170415	0.0831571	0.216242	0.178821	0.0743725	0.0540998	0.0559436	0.0431723	0.034906
1213		0.361157	0.220963	0.125837	0.0627165	0.0494111	0.0448126	0.02854	3.52172	3.57307	1.59282	0.846324	0.861986	0.433152	0.419688	0.65407	0.297684	0.206653	0.113562	0.131292	0.0957077	0.0604993
1214		0.243449	0.143416	0.0795764	0.0744241	0.0542802	0.0443476	0.0198247	1.61007	0.771461	0.473976	0.381036	0.31651	0.216849	0.108236	0.702972	0.352989	0.196123	0.134853	0.105951	0.0737182	0.029935
1215		0.616794	0.256217	0.13843	0.10038	0.0578715	0.0555603	0.0324531	1.75246	0.460333	0.388197	0.263019	0.289403	0.206407	0.0782366	0.880163	0.368152	0.361634	0.246917	0.176587	0.117802	0.0706656
1216		0.36543	0.18549	0.108889	0.0685605	0.0440416	0.0387596	0.0249038	2.19117	0.85285	0.531078	0.32195	0.219729	0.156672	0.0966853	0.40534	0.182225	0.12255	0.0836823	0.0576684	0.0425665	0.0280357
1217		0.297573	0.136005	0.0769976	0.0634184	0.0437494	0.0276056	0.0121538	8.52679	13.0867	2.03024	1.282	0.669109	0.813602	0.413096	0.181182	0.116009	0.0686667	0.0399797	0.0243249	0.0234908	0.0183587
1218		0.454305	0.30013	0.130435	0.11521	0.0864008	0.0684751	0.043455	1.42424	0.723471	0.550141	0.33596	0.281819	0.152449	0.0969152	0.171692	0.117828	0.0618289	0.046674	0.0359062	0.0257227	0.0167418
1219		0.152297	0.0882673	0.0762441	0.0468401	0.0309018	0.0181567	0.00918196	0.751028	0.474659	0.475367	0.23443	0.110987	0.0803583	0.0352263	0.210449	0.151273	0.111242	0.0859689	0.0552325	0.0405661	0.0276354
1220		0.349442	0.0877382	0.107501	0.0736801	0.0708237	0.0381569	0.0238984	4.29822	23.1464	2.97377	1.42808	1.18662	0.701481	0.303431	0.416586	0.231789	0.194415	0.123506	0.0881096	0.0473728	0.0268555
1221		0.158006	0.0935861	0.0822981	0.0705556	0.0634607	0.0336819	0.0156803	0.689566	0.350917	0.184028	0.149617	0.0590368	0.0619657	0.0292904	0.438625	0.203596	0.122901	0.0764242	0.0612822	0.0439165	0.039474
1222		0.553982	0.230316	0.153424	0.130185	0.0664505	0.0459002	0.0380809	1.82233	1.08146	0.647215	0.363571	0.323139	0.361546	0.222066	0.405975	0.205922	0.156331	0.107227	0.0869314	0.0600571	0.0313494
1223		0.522858	0.201308	0.12471	0.0804835	0.0717311	0.0555944	0.0405756	23.829	2.29899	2.46653	1.3396	1.18423	0.543724	0.481654	0.49625	0.278434	0.160771	0.145765	0.0841688	0.0721935	0.0428987
1224		0.343627	0.072313	0.0482767	0.0350106	0.0338018	0.0170223	0.0107816	1.63207	26.4727	11.1755	10.9216	5.94277	6.24671	5.63097	0.493197	0.295915	0.141483	0.123478	0.0832429	0.0731475	0.0655785
1225		0.284826	0.123256	0.100208	0.0616897	0.0414259	0.0306854	0.0199999	2.00642	2.06844	1.08568	0.624393	0.5164	0.470977	0.322947	0.594934	0.355638	0.166539	0.198413	0.123349	0.0870867	0.0664477
1226		0.202529	0.0645017	0.050804	0.0288582	0.0236892	0.0172143	0.0152651	1.50687	1.0445	0.676861	0.551036	0.42713	0.303721	0.192993	0.659757	0.295807	0.185253	0.134845	0.090379	0.0487565	0.0355887
1227		0.146839	0.0672544	0.0425527	0.0259316	0.0149622	0.0132451	0.00894005	1.00227	0.582041	0.37053	0.242647	0.163607	0.14678	0.0824904	0.222235	0.182851	0.0754371	0.0545729	0.0586438	0.045508	0.0369324
1228		0.339791	0.251377	0.155632	0.0827047	0.0651824	0.0576467	0.0372655	5.00715	5.36897	1.96053	1.03157	1.19679	0.552839	0.633676	0.685089	0.307485	0.210474	0.116942	0.133149	0.0979762	0.061415
1229		0.271867	0.167676	0.0979897	0.0792977	0.0575727	0.0505633	0.0222405	2.07531	1.18023	1.08429	1.03027	0.741527	0.44392	0.254841	0.750102	0.372526	0.209186	0.143994	0.112069	0.0788072	0.0310731
1230		0.606712	0.275582	0.147799	0.108385	0.0605288	0.0597193	0.0328513	2.34456	0.714805	0.474405	0.249731	0.284993	0.158564	0.0921344	0.894399	0.374836	0.369409	0.25122	0.180269	0.118754	0.0709374
1231		0.544366	0.27724	0.160838	0.111706	0.0802187	0.0546283	0.0364453	6.50854	5.00494	6.72449	2.22064	1.02323	0.697086	0.468394	0.480362	0.210361	0.148551	0.0998023	0.0702402	0.0532154	0.0346609
1232		0.31681	0.168724	0.0860133	0.0753224	0.0517349	0.0327439	0.0141744	6.60957	13.0545	2.44728	4.38237	1.46155	0.832516	0.477848	0.218726	0.138963	0.0842486	0.0502755	0.028478	0.0260339	0.0197295
1233		0.640309	0.400171	0.180869	0.161239	0.119995	0.0987165	0.0669685	4.88356	1.52408	1.41073	0.590355	0.438727	0.293423	0.244335	0.382113	0.316341	0.126141	0.119493	0.0638294	0.0542587	0.0418907
1234		0.189488	0.120655	0.0956094	0.0593954	0.039621	0.0226258	0.00992707	7.76105	2.87155	4.6502	1.54025	0.97302	1.38839	1.46207	0.253952	0.169587	0.119353	0.0940115	0.059388	0.0423384	0.0302071
1235		0.402316	0.102868	0.118758	0.0810817	0.069925	0.0416182	0.0258596	3.18921	1.3683	0.657293	0.64499	0.361438	0.435305	0.226238	0.452988	0.240856	0.207133	0.135878	0.0950151	0.0507005	0.0299505
1236		0.2255	0.123005	0.112887	0.088206	0.0734535	0.0391168	0.0206608	3.07826	1.43785	0.883633	0.568401	0.179994	0.264455	0.192846	0.48247	0.221475	0.132373	0.0822007	0.0646426	0.049401	0.0423932
1237		0.64555	0.236023	0.17036	0.146258	0.071203	0.0489501	0.0420748	2.39673	2.08461	0.677881	0.496547	0.421377	0.411244	0.304306	0.501654	0.20994	0.166783	0.115919	0.0903135	0.059919	0.0361688
1238		0.585717	0.228812	0.140535	0.0892271	0.07837	0.0588681	0.0432921	55.2892	1.87672	2.10274	1.55637	3.72098	1.71304	1.36569	0.574074	0.303132	0.172496	0.158241	0.0881381	0.0793142	0.0449554
1239		0.424468	0.0861737	0.0577902	0.0478045	0.0494196	0.0263721	0.0168179	1.53131	1.1369	0.933748	0.669205	0.472655	0.415711	0.327558	0.525069	0.308217	0.153377	0.12346	0.0860579	0.0749014	0.0670832
1240		0.364173	0.175575	0.126132	0.0712419	0.0561352	0.0431745	0.0262024	1.64563	1.80643	1.94611	1.41627	0.890656	0.726486	0.389258	0.621353	0.383283	0.173682	0.2086	0.133093	0.0893648	0.0680081
1241		0.303054	0.135785	0.105516	0.0462609	0.0504055	0.0378348	0.0244477	3.63222	8.56523	3.59732	1.18084	0.611511	0.460311	0.399176	0.797239	0.355617	0.221936	0.157496	0.106299	0.0589347	0.0405509
1242		0.383137	0.222965	0.166352	0.105282	0.0586509	0.0478619	0.0250304	3.14141	12.3778	13.3393	2.67658	1.70417	1.52307	3.88904	0.238659	0.196941	0.0773182	0.0615292	0.0651088	0.0528238	0.0433049
1243		0.47981	0.313634	0.207685	0.121134	0.0950625	0.0751957	0.0484967	1.8493	2.42832	1.17638	0.849099	0.674035	0.410539	0.29936	0.761395	0.329077	0.21833	0.127755	0.138376	0.103222	0.0631668
1244		0.328427	0.206416	0.125652	0.0956119	0.0653831	0.0570971	0.0249739	1.1641	1.24585	1.2544	0.903724	0.826247	0.677725	0.448191	0.833384	0.41541	0.237888	0.163624	0.126111	0.0904989	0.0341952
1245		0.624884	0.30865	0.171484	0.126949	0.067979	0.0679567	0.0364383	5.92415	10.2509	4.8104	2.50589	1.07339	1.14159	0.682411	0.915583	0.389548	0.384093	0.259955	0.186745	0.120626	0.0714938
1246		0.743653	0.386725	0.204256	0.153057	0.116645	0.072058	0.0499877	2.37462	0.830965	0.454781	0.340535	0.238301	0.131719	0.0919471	0.547503	0.23227	0.171604	0.112357	0.0791912	0.0612097	0.0406821
1247		0.312671	0.168121	0.0974593	0.0882743	0.0581134	0.036002	0.0146861	2.74438	12.5284	2.02141	0.96663	0.597457	0.466013	0.267256	0.268854	0.160453	0.102323	0.0635681	0.0359052	0.0316268	0.0223055
1248		0.998061	0.522939	0.262412	0.233454	0.176682	0.140798	0.102327	1.43315	0.871974	1.07329	0.988344	0.641914	0.372017	0.304763	1.1362	0.865667	0.368254	0.432379	0.246072	0.192746	0.150354
1249		0.242102	0.163009	0.121452	0.0758392	0.0514189	0.0292861	0.0116086	1.01019	0.434631	0.292892	0.144164	0.109626	0.077072	0.0642778	0.307745	0.199606	0.131699	0.103559	0.0656344	0.0468206	0.0333919
1250		0.474143	0.118905	0.1238	0.0889706	0.0700002	0.0460505	0.0292062	6.83099	1.56108	1.33119	1.53196	1.53614	1.39638	1.05442	0.519104	0.248608	0.222492	0.151029	0.104048	0.0553243	0.0341625
1251		0.339104	0.177063	0.15891	0.113005	0.0850561	0.0465385	0.0293737	0.638066	0.209694	0.153918	0.121995	0.106885	0.0682393	0.0493723	0.525291	0.245672	0.143433	0.0905589	0.0683236	0.0554343	0.0447308
1252		0.708411	0.243281	0.186165	0.162665	0.0787664	0.0534702	0.0460049	5.45696	2.54836	21.9189	1.32369	5.79327	5.88568	1.90966	0.645967	0.212202	0.183635	0.131136	0.0992698	0.0595274	0.0422994
1253		0.657306	0.25882	0.158594	0.0993766	0.086124	0.0630574	0.0465556	5.0078	33.7002	3.25025	2.00735	0.795921	0.504839	0.486912	0.651036	0.327094	0.1834	0.167928	0.089274	0.0855051	0.0456246
1254		0.504173	0.101599	0.0641315	0.0550011	0.0590614	0.0322247	0.0219146	135.826	1.03908	0.551803	0.537902	0.337704	0.234331	0.124101	0.559308	0.323268	0.170659	0.123651	0.0900318	0.0769115	0.068926
1255		0.446211	0.224333	0.160857	0.081531	0.0746214	0.0582254	0.0347267	1.53169	1.48994	1.03385	0.582294	0.49835	0.320094	0.176271	0.618171	0.408442	0.185462	0.217879	0.14276	0.0891508	0.0702041
1256		0.52375	0.229339	0.188297	0.0956966	0.0946216	0.0705908	0.0400911	2.55847	0.947922	0.57394	0.481335	0.443771	0.289751	0.182805	0.923977	0.414348	0.254016	0.175755	0.121798	0.0682023	0.0457413
1257		1.36969	0.63236	0.550606	0.367705	0.198202	0.16084	0.0774214	1.02635	0.617202	0.457303	0.321451	0.190217	0.167185	0.0688169	0.336949	0.232474	0.0864216	0.0840193	0.0738642	0.0669374	0.0549227
1258		0.809553	0.399043	0.26053	0.169604	0.129571	0.0917267	0.0611719	2.85761	4.70815	1.60416	0.793844	0.752931	0.483452	0.430747	0.855799	0.354544	0.22486	0.14244	0.144146	0.108928	0.0647893
1259		0.385923	0.251675	0.15925	0.1182	0.0744477	0.0613699	0.028284	1.46852	0.735962	0.478476	0.320277	0.294576	0.210134	0.103988	0.889923	0.44692	0.264723	0.18239	0.139147	0.103711	0.0377296
1260		0.646424	0.33646	0.201158	0.149333	0.0777398	0.0766362	0.0415553	1.39813	0.587227	0.455268	0.337883	0.308397	0.269805	0.087611	0.92689	0.405585	0.396671	0.268153	0.192693	0.122627	0.0716819
1261		0.741706	0.433039	0.286446	0.174315	0.106169	0.0797453	0.0552157	1.78941	0.764871	0.43201	0.321471	0.212595	0.130693	0.0905677	0.538805	0.241537	0.161687	0.0940349	0.0797299	0.07225	0.0441003
1262		0.949972	1.53472	1.3698	1.4315	1.04191	0.521838	0.322877	4.495	5.83685	1.23788	0.85046	0.502433	0.565993	0.342602	0.587073	0.245748	0.136447	0.099521	0.0632836	0.0603514	0.0371419
1263		0.862289	0.460903	0.254962	0.214032	0.199287	0.1695	0.10849	1.54945	0.851582	0.48677	0.317194	0.254734	0.16929	0.0877986	5.89435	1.16691	0.578652	0.616741	0.38652	0.319065	0.434645
1264		0.299328	0.166258	0.117128	0.0816024	0.0650524	0.0367542	0.0177183	0.907544	0.467086	0.444938	0.239561	0.12601	0.0897648	0.0437845	0.309963	0.215251	0.132814	0.105315	0.0731521	0.0646885	0.0400559
1265		0.658677	0.239921	0.222545	0.171265	0.12081	0.0771069	0.0514005	4.90227	8.37541	2.14368	1.18754	0.894643	0.560725	0.242731	0.831689	0.320931	0.302597	0.195755	0.139734	0.0834636	0.0495125
1266		0.304302	0.191214	0.144987	0.104987	0.0839382	0.0458348	0.0289891	0.66522	0.371514	0.228924	0.192166	0.050743	0.0640018	0.0389127	0.524817	0.260439	0.148036	0.103208	0.0666515	0.049582	0.0465209
1267		0.667569	0.2649	0.170533	0.151776	0.0752809	0.0539584	0.044005	1.32775	0.729073	0.353355	0.345387	0.270269	0.28416	0.192354	0.757714	0.306297	0.187038	0.124959	0.0963344	0.058736	0.0412446
1268		0.614152	0.273303	0.161274	0.106887	0.089457	0.0657831	0.0500869	2.93376	3.38731	4.77467	1.69285	2.16841	0.586973	0.547767	0.615601	0.314765	0.184085	0.157973	0.0823376	0.0785279	0.0425794
1269		0.521843	0.103394	0.0587625	0.0377055	0.0385282	0.0249527	0.0133991	1.08098	1.7903	1.01644	0.668351	0.482103	0.427838	0.256312	0.561555	0.355416	0.1692	0.115388	0.102216	0.0849457	0.0726237
1270		0.428061	0.225115	0.145355	0.0869773	0.0901802	0.0603197	0.0378763	2.04264	1.50008	0.65847	0.487059	0.401331	0.299577	0.190275	0.685575	0.38215	0.188511	0.217871	0.13767	0.0968734	0.0636962
1271		0.553567	0.171407	0.128783	0.0620258	0.0789093	0.0543904	0.0331319	5.33374	1.65063	0.632399	0.751579	0.603828	0.365738	0.310856	0.881342	0.462585	0.260802	0.175162	0.121318	0.0636506	0.0468091
1272		1.60443	0.588208	0.490208	0.368898	0.232761	0.187476	0.0970568	0.79243	0.496511	0.364482	0.246535	0.156632	0.14751	0.0743485	0.404661	0.237941	0.116324	0.0919395	0.0671153	0.0639138	0.0586929
1273		0.865416	0.474163	0.346828	0.200315	0.172892	0.0755777	0.0521345	5.73999	69.7049	4.74071	1.55939	2.77472	1.22723	1.81339	0.816712	0.342104	0.223188	0.152078	0.149655	0.112859	0.0663806
1274		0.417567	0.270349	0.133044	0.13593	0.0896172	0.0590243	0.0317302	2.83079	1.90704	4.22933	3.07225	1.70802	0.902435	0.625915	0.733201	0.544129	0.285578	0.190291	0.163488	0.100501	0.0424253
1275		0.91735	0.363755	0.183378	0.147153	0.089449	0.0806413	0.0492111	2.35702	0.79508	0.504283	0.249376	0.237834	0.140813	0.0851147	0.946733	0.410875	0.400226	0.281323	0.194743	0.121344	0.0738415
1276		0.525454	0.330965	0.211004	0.126936	0.0789719	0.0683608	0.0449827	1.07174	0.551816	0.317194	0.242149	0.120706	0.0948367	0.0737303	0.504107	0.209666	0.144821	0.0937974	0.0713241	0.0588816	0.0379776
1277		0.732996	1.38059	0.863228	0.910679	0.730041	0.39398	0.241827	1.36542	1.12871	0.808132	0.426449	0.289706	0.294117	0.131162	0.452634	0.220454	0.125393	0.0846539	0.0545251	0.0510244	0.0344135
1278		0.725882	0.422637	0.214092	0.175392	0.146943	0.125854	0.0820391	1.29424	1.06334	0.619714	0.291	0.240675	0.180342	0.116971	0.745531	0.421832	0.168253	0.136445	0.0941128	0.069352	0.0651507
1279		0.242559	0.123387	0.0989593	0.0654858	0.0507159	0.0280748	0.014771	0.781482	0.477614	0.340006	0.226409	0.131387	0.0803294	0.0484494	0.247559	0.181144	0.119073	0.0968943	0.064941	0.0545811	0.035725
1280		0.602692	0.218675	0.197271	0.160691	0.120717	0.0696704	0.0482123	5.52005	2.33107	0.982176	0.667937	0.462382	0.312863	0.141517	0.680782	0.294405	0.274282	0.177945	0.127019	0.075357	0.0431044
1281		0.232694	0.129841	0.110013	0.087879	0.074908	0.0403706	0.0223955	0.71774	0.352653	0.245583	0.191227	0.0764145	0.06425	0.0360535	0.490778	0.238142	0.135906	0.0891671	0.0635647	0.046303	0.0434743
1282		0.636889	0.259231	0.163943	0.146154	0.0715424	0.0508115	0.0416992	1.23037	0.700791	0.374621	0.286254	0.222628	0.214388	0.14613	0.594838	0.262181	0.173	0.111507	0.0938786	0.0603055	0.0377324
1283		0.569912	0.245093	0.146064	0.0949744	0.0829118	0.0618614	0.0467267	1.61685	10.7318	9.99913	3.03939	11.0679	1.86992	1.10913	0.549231	0.29158	0.174529	0.153092	0.0836578	0.0757311	0.0426444
1284		0.420995	0.0961275	0.0584272	0.0367094	0.0315726	0.0209947	0.0102613	1.83832	1.22577	0.913543	0.624144	0.472139	0.397538	0.260699	0.530864	0.331563	0.15432	0.117071	0.0949795	0.0799333	0.0694642
1285		0.317226	0.186403	0.122892	0.0794709	0.0704646	0.0476674	0.0299175	2.35874	1.10137	0.592206	0.473471	0.349874	0.241759	0.22045	0.672214	0.366786	0.180633	0.207204	0.12943	0.0924087	0.0636205
1286		0.387879	0.11823	0.0796551	0.0540068	0.0531617	0.0347396	0.0218366	3.83819	1.56711	0.636717	0.456337	0.516123	0.336114	0.24905	0.826571	0.392122	0.233726	0.161111	0.111632	0.0581236	0.0410765
1287		0.53819	0.270116	0.174213	0.126672	0.0867573	0.06897	0.0410572	0.687351	0.287247	0.177112	0.160689	0.138214	0.106462	0.0583061	0.275882	0.207088	0.0918063	0.062735	0.0623164	0.0493209	0.0462129
1288		0.692421	0.364695	0.278876	0.169679	0.144409	0.0714158	0.0450546	9.39361	39.4978	20.9367	3.60822	40.5732	4.90124	1.94995	0.730527	0.321973	0.217983	0.137017	0.143364	0.106854	0.0648181
1289		0.377331	0.218676	0.104106	0.116166	0.0780054	0.0520724	0.0254788	21.2425	9.22722	9.73106	2.83036	1.49713	0.894876	0.73194	0.771147	0.47912	0.248584	0.169366	0.140896	0.0891464	0.0352269
1290		0.819366	0.317657	0.160305	0.122069	0.0777123	0.072533	0.0441264	1.96831	0.583309	0.417222	0.250104	0.179585	0.132389	0.112947	0.92611	0.390963	0.384577	0.26939	0.188405	0.120409	0.0725981
1291		0.428436	0.251687	0.153177	0.0936384	0.0567836	0.0576529	0.0369702	1.02976	0.574581	0.335969	0.24968	0.112701	0.0887359	0.0856366	0.442554	0.179786	0.125614	0.0896657	0.0618562	0.047401	0.0325231
1292		0.913135	1.92908	1.37419	1.51342	1.3953	0.673767	0.416139	1.46035	0.794674	0.53731	0.418178	0.24388	0.208471	0.111783	0.346967	0.185346	0.110329	0.0703045	0.0462364	0.0443349	0.0311301
1293		0.606707	0.359028	0.175099	0.145423	0.11524	0.0937191	0.0615979	1.25949	1.48707	0.759206	0.387482	0.385	0.249506	0.186987	0.25057	0.161316	0.0804225	0.0580835	0.0512312	0.0350395	0.0209976
1294		0.199192	0.0953748	0.0879771	0.0545441	0.0391384	0.0220071	0.0127649	0.955615	0.43871	0.272242	0.211845	0.132517	0.0782332	0.0533305	0.209165	0.160615	0.111275	0.0889195	0.0580155	0.046689	0.0310855
1295		0.541802	0.186467	0.16731	0.14291	0.120047	0.0622005	0.0442594	19.9689	1.23882	0.869683	0.6658	0.376967	0.305886	0.191964	0.559009	0.266316	0.24207	0.156662	0.112115	0.0654038	0.0368015
1296		0.189792	0.10172	0.0939047	0.0805353	0.0712047	0.038627	0.0185211	0.851109	0.399734	0.254353	0.206517	0.0950809	0.0656699	0.0365056	0.457859	0.220229	0.126677	0.0791162	0.0607168	0.0436608	0.0408302
1297		0.608773	0.25437	0.15921	0.139659	0.0671738	0.0464975	0.0389388	2.3928	1.15736	0.544887	0.436363	0.249901	0.266829	0.201432	0.452958	0.21722	0.157745	0.102208	0.0879439	0.0588046	0.0332064
1298		0.542917	0.217933	0.134002	0.0858206	0.0784514	0.0590365	0.0436365	1.58835	1.55857	1.58456	4.93557	1.64046	1.67097	1.14901	0.48255	0.273491	0.164935	0.145427	0.0833045	0.0717403	0.0417689
1299		0.364878	0.0914151	0.0562003	0.0343617	0.0254857	0.0163821	0.00866841	4.93758	2.06609	1.99085	1.82607	1.18377	0.84711	0.664293	0.501762	0.30973	0.143978	0.118461	0.0888092	0.0754207	0.066997
1300		0.250638	0.137838	0.107852	0.0713029	0.0524602	0.0375003	0.0240757	2.6578	1.02133	0.868262	0.584813	0.416222	0.305968	0.268637	0.635859	0.350912	0.174795	0.198632	0.122744	0.0879272	0.0630106
1301		0.237107	0.0904473	0.0557249	0.0542184	0.0336637	0.0246567	0.0174905	2.46413	1.17283	0.530749	0.370392	0.440013	0.305756	0.204904	0.710836	0.321375	0.200807	0.140645	0.0985333	0.0503768	0.0358121
1302		0.213276	0.14943	0.111087	0.0751189	0.0464049	0.037571	0.0219212	0.96323	0.433141	0.331681	0.200903	0.135732	0.1104	0.0645554	0.250902	0.1971	0.0873341	0.056076	0.0601401	0.043734	0.0396902
1303		0.454593	0.24885	0.196702	0.112537	0.103619	0.0581577	0.0373728	8.37188	4.35379	5.61536	3.5008	3.02643	41.6012	37.0689	0.657936	0.30721	0.211964	0.124281	0.137291	0.101902	0.0635192
1304		0.328807	0.182811	0.0940374	0.102429	0.0681365	0.0494504	0.0226329	4.9205	3.33061	1.69449	0.900978	0.639468	0.34441	0.299201	0.762522	0.421694	0.221151	0.151047	0.123044	0.0807529	0.0301606
1305		0.711425	0.287439	0.145071	0.104662	0.0684325	0.0660932	0.0411191	1.30282	0.595238	0.4193	0.342852	0.200917	0.143225	0.147049	0.907889	0.375094	0.369306	0.258534	0.182977	0.119366	0.0713359
1306		0.433681	0.225351	0.139841	0.0848234	0.0498152	0.0515765	0.0329575	2.59582	1.45026	0.804915	0.493953	0.251006	0.219476	0.202378	0.410401	0.169849	0.119507	0.0854413	0.057559	0.0430749	0.0302438
1307		2.62264	24.687	2.43529	1.18879	0.782282	0.569201	0.23378	9.24928	5.52455	1.92522	1.9868	1.2984	1.34523	0.855891	0.294402	0.165343	0.10309	0.0624501	0.0416806	0.0403686	0.0284967
1308		0.561351	0.337186	0.165597	0.13727	0.106145	0.0838429	0.0547404	31.6852	17.3514	1.80072	1.8789	1.37616	0.975686	0.423462	0.183989	0.109864	0.0670311	0.0480764	0.0412194	0.0308196	0.0150518
1309		0.183362	0.091636	0.0880397	0.0531386	0.0349809	0.0196855	0.0114658	15.3169	3.1088	1.47475	0.828761	0.710947	0.492936	0.351641	0.203621	0.153832	0.10928	0.0847516	0.0546732	0.0419264	0.0283627
1310		0.496039	0.138925	0.143197	0.117928	0.116033	0.0565164	0.0399221	14.6122	3.10058	2.48072	2.3145	3.5666	2.30634	1.48821	0.492191	0.248125	0.219728	0.14208	0.101326	0.0576782	0.0330685
1311		0.180964	0.0998403	0.0924747	0.080512	0.0734307	0.0399362	0.0175111	2.30217	12.2218	7.41022	8.74778	2.73494	1.48974	0.942296	0.444858	0.212924	0.123298	0.0745385	0.0596196	0.0434366	0.040026
1312		0.601779	0.250093	0.158931	0.136967	0.0648044	0.0432204	0.0373328	2.67185	1.96484	3.14703	1.60393	1.21034	3.2797	0.833712	0.400813	0.197566	0.152398	0.103007	0.0846758	0.0572348	0.0312452
1313		0.538208	0.205616	0.129764	0.0818961	0.0769304	0.0575183	0.0418962	6.69628	2.59805	2.82492	1.73034	1.87861	1.01378	0.768145	0.448144	0.266996	0.161185	0.14094	0.0840185	0.0694353	0.0408703
1314		0.353469	0.0867509	0.0563919	0.035982	0.0280474	0.0153807	0.00998727	3.62051	6.37622	7.53391	1.77783	1.67675	0.991983	0.719256	0.48574	0.297133	0.140012	0.118779	0.085151	0.0725389	0.0656746
1315		0.258971	0.108297	0.10445	0.0654627	0.0423518	0.0313718	0.0219753	5.69698	1.46078	2.1718	0.893934	0.628261	0.491832	0.393524	0.617543	0.34464	0.172837	0.19593	0.121155	0.0853985	0.0630716
1316		0.241137	0.080992	0.0622928	0.0592998	0.0287673	0.0207682	0.0199762	5.14621	2.55753	1.3176	0.750768	0.833243	0.775806	0.648994	0.645244	0.28442	0.183285	0.1299	0.0912086	0.0463264	0.0331065
1317		0.172657	0.124441	0.0918142	0.0615652	0.0353824	0.0294799	0.0145045	5.91053	3.54666	417.723	5.993	3.78538	111.774	8.56469	0.267131	0.200019	0.0919034	0.0570139	0.0594556	0.0423385	0.037402
1318		0.291231	0.248189	0.176432	0.0925328	0.0761624	0.0594566	0.0438969	9.7163	3.02573	4.6323	1.58575	3.43931	1.39204	1.38266	0.635898	0.304281	0.210034	0.118111	0.133443	0.0997676	0.0631609
1319		0.28012	0.175629	0.101882	0.093554	0.0630722	0.0542346	0.0239013	1.75894	1.60714	1.44555	1.93468	1.12046	1.09201	0.861912	0.765345	0.396589	0.210729	0.144256	0.11553	0.0782727	0.0279567
1320		0.64727	0.287524	0.143349	0.100896	0.0644812	0.0646191	0.0396187	57.7205	4.88654	1.91312	1.06908	0.622164	0.492309	0.441329	0.900602	0.368785	0.363516	0.25389	0.181851	0.119168	0.0707921
1321		0.546926	0.254374	0.168646	0.101794	0.06139	0.053831	0.0369061	2.61213	1.05653	0.513467	0.475936	0.429374	0.30402	0.219525	0.440667	0.183617	0.13445	0.0915131	0.063619	0.0478726	0.0326936
1322		5.96102	1.14425	0.590146	0.414831	0.255441	0.169385	0.0693717	8.69591	32.8406	2.42991	17.7643	2.32824	1.03812	0.587568	0.307357	0.171232	0.108394	0.0641222	0.0409879	0.0393395	0.0276263
1323		0.633399	0.376954	0.1902	0.157056	0.118539	0.0967517	0.0640857	30.4551	4.19164	3.40126	1.8388	1.26551	0.893904	0.975066	0.233972	0.144235	0.0763858	0.0620287	0.0418789	0.0389932	0.0230139
1324		0.200417	0.112623	0.0994459	0.0605354	0.0391495	0.0214847	0.0115575	2.30278	5.32623	1.58129	1.81735	1.62634	1.66035	1.5803	0.228137	0.161041	0.112802	0.0875805	0.0552536	0.0397131	0.0282993
1325		0.505241	0.130247	0.150009	0.106542	0.109846	0.0562888	0.0382623	24.0023	1.33528	0.763351	0.460537	0.332812	0.240165	0.205838	0.479273	0.243511	0.213971	0.141194	0.0983586	0.0544961	0.0326436
1326		0.212161	0.114166	0.107305	0.0894068	0.0813064	0.0435074	0.0194133	3.71609	1.75006	0.750097	0.575768	0.288324	0.236647	0.119858	0.466964	0.220071	0.129137	0.0757709	0.0616548	0.0471945	0.0417594
1327		0.637947	0.25078	0.16737	0.14382	0.0666323	0.0433333	0.0386831	4.3838	5.57177	2.04127	1.5257	1.81082	0.987789	0.642111	0.423454	0.197263	0.154807	0.111238	0.0851165	0.0573443	0.0331313
1328		0.564017	0.21527	0.135944	0.0833745	0.0786183	0.0575792	0.0422498	7.38184	2.75997	7.57041	16.4682	15.8141	4.72883	9.04975	0.465328	0.276737	0.165936	0.145733	0.0881767	0.0724772	0.0417278
1329		0.395101	0.0940458	0.0631843	0.0472143	0.0417113	0.022611	0.0145913	4.54725	1.43431	2.53487	1.26939	0.907018	0.864681	0.532722	0.499588	0.298188	0.144789	0.118776	0.084979	0.0717965	0.0657785
1330		0.318718	0.117256	0.110102	0.0661261	0.0436695	0.0339549	0.0233361	1.95786	3.31931	7.9313	3.66143	2.09019	1.68733	0.913754	0.638453	0.357856	0.175946	0.201272	0.126534	0.0864537	0.0643369
1331		0.328947	0.103459	0.0885325	0.0618369	0.0388633	0.0265462	0.0244368	4.45042	68.2359	1.27171	0.588882	0.603962	0.519133	0.287791	0.691314	0.298623	0.194979	0.138561	0.0961949	0.0505202	0.0343643
1332		0.233978	0.104105	0.0634883	0.0363927	0.0225533	0.0205159	0.0120065	8.11878	2.39568	1.41559	0.781459	0.779716	0.595321	0.478236	0.282903	0.206511	0.0975776	0.0588146	0.062317	0.0444711	0.0388782
1333		0.537084	0.373268	0.245274	0.138364	0.0866203	0.0840475	0.0617995	2.2706	1.86664	1.34598	0.967981	0.906176	0.750047	0.417574	0.670026	0.314734	0.213367	0.120129	0.134067	0.101702	0.0639572
1334		0.276934	0.206312	0.130087	0.096059	0.0671992	0.0632051	0.0282025	5.02813	0.924987	1.95617	1.15955	0.664807	0.462439	0.409387	0.828253	0.412968	0.223681	0.154117	0.12129	0.0842878	0.0284667
1335		0.629699	0.316247	0.153267	0.110592	0.0674208	0.0698337	0.0401613	8.38802	7.09755	2.86855	16.1378	2.68558	3.75956	1.71298	0.915954	0.374832	0.371166	0.257603	0.18609	0.120429	0.0711476
1336		0.758463	0.344117	0.22256	0.140092	0.0943284	0.0678133	0.0509608	1.01442	0.601891	0.300376	0.224228	0.0955233	0.0795504	0.0837751	0.52204	0.212452	0.162352	0.108661	0.0773293	0.057616	0.0390008
1337		1.73818	0.62554	0.331494	0.270545	0.1653	0.10782	0.0493937	1.92706	0.993501	0.550555	0.379475	0.304802	0.277822	0.156687	0.359494	0.193871	0.125056	0.0757937	0.0457668	0.0420513	0.02857
1338		0.852537	0.468052	0.25116	0.207195	0.154513	0.129824	0.0907048	1.22442	0.987752	0.695836	0.37958	0.36051	0.201445	0.194261	0.570633	0.451212	0.17142	0.203955	0.0834659	0.104779	0.0724666
1339		0.243171	0.149153	0.118681	0.0731095	0.0479891	0.0258365	0.0122776	0.903681	0.374068	0.178091	0.149071	0.104744	0.0792315	0.0504645	0.269902	0.183424	0.121544	0.0961306	0.0592343	0.0397584	0.0297232
1340		0.557147	0.163432	0.170665	0.111426	0.104495	0.0582216	0.0390477	9.85488	1.99379	4.51531	1.19606	0.980716	0.651985	0.401396	0.508591	0.246771	0.220511	0.151498	0.102658	0.0555722	0.0346688
1341		0.294716	0.146195	0.14029	0.108479	0.0925016	0.0486717	0.0242337	0.862368	0.399927	0.226419	0.194252	0.105795	0.0696217	0.0454403	0.512148	0.240763	0.142315	0.0814722	0.0654817	0.0542367	0.0448444
1342		0.699884	0.255187	0.182947	0.158832	0.0735185	0.0476846	0.0427277	8.56623	2.50951	0.944637	0.598728	0.327884	0.406923	0.242209	0.529509	0.211499	0.16588	0.126644	0.0917702	0.058725	0.0388498
1343		0.614161	0.240285	0.149261	0.0890454	0.0832828	0.0594939	0.044416	2.05689	2.73062	4.44983	14.1222	3.77424	9.18763	3.82847	0.530172	0.29887	0.175935	0.156865	0.0932789	0.079424	0.0435733
1344		0.465001	0.107036	0.0715158	0.0589513	0.0573753	0.0324487	0.0201692	48.4774	4.95545	17.7633	5.48907	6.35479	4.80292	2.35808	0.533105	0.308339	0.157468	0.119687	0.0872294	0.0723664	0.0667439
1345		0.408617	0.165213	0.133219	0.0746533	0.0567773	0.04659	0.0278138	2.72912	1.03953	0.877093	0.577861	0.399731	0.304269	0.240989	0.66669	0.383948	0.185753	0.211048	0.135704	0.0879047	0.0661781
1346		0.434999	0.163321	0.151402	0.0753114	0.0690268	0.0528316	0.0349095	1.41237	0.979233	0.535911	0.408373	0.326919	0.310751	0.170173	0.818638	0.345332	0.229896	0.160339	0.112213	0.061087	0.0386211
1347		0.475016	0.194424	0.156808	0.0919022	0.0522197	0.0372427	0.0270485	0.833892	0.493829	0.312374	0.208733	0.127088	0.100119	0.0635703	0.308027	0.220784	0.103235	0.0659774	0.0683698	0.0516078	0.04445
1348		1.43879	0.53619	0.347164	0.207567	0.128284	0.117074	0.0833577	2.76786	1.38719	1.18915	0.713939	0.584431	0.541058	0.229077	0.749379	0.334684	0.218902	0.129261	0.138163	0.106365	0.0653381
1349		0.323503	0.245232	0.161063	0.108396	0.0763759	0.0696481	0.0322302	1.65168	2.21129	0.901176	0.564306	0.489274	0.256094	0.218282	0.931249	0.452504	0.252935	0.175404	0.135732	0.0976653	0.0313926
1350		0.638946	0.353885	0.174376	0.128629	0.0747308	0.078509	0.0434909	1.27627	0.673527	0.426872	0.363414	0.189615	0.148121	0.158427	0.937002	0.38872	0.3849	0.265159	0.192636	0.122691	0.0718523
1351		0.915574	0.445811	0.252192	0.170228	0.124324	0.0808119	0.0645846	0.983604	0.578644	0.229879	0.172516	0.1016	0.0666591	0.075778	0.605384	0.240849	0.189622	0.124508	0.08999	0.0645481	0.044373
1352		0.997565	0.435509	0.231625	0.201888	0.126508	0.0805521	0.0365123	2.16238	1.40527	0.781522	0.451142	0.339107	0.325675	0.170257	0.425916	0.214594	0.145795	0.0933857	0.0553174	0.0475595	0.0303861
1353		1.28473	0.593464	0.348943	0.285149	0.214573	0.171153	0.126882	1.12084	0.751362	0.750597	0.315487	0.29621	0.174265	0.134111	2.53834	2.51326	1.59888	62.9604	2.25434	1.08388	0.56964
1354		0.303747	0.193978	0.141744	0.0877864	0.058404	0.031605	0.0130847	0.735879	0.268563	0.120238	0.0952507	0.090893	0.0756172	0.0485298	0.319269	0.217888	0.134965	0.106901	0.0661035	0.0431918	0.0320288
1355		0.622408	0.191661	0.181644	0.117131	0.101392	0.0602119	0.0404197	7.50837	7.79967	0.95106	1.35151	1.04419	0.987987	0.897472	0.576316	0.250949	0.231696	0.166809	0.11056	0.0588737	0.0380826
1356		0.422704	0.202274	0.19043	0.136005	0.104406	0.0554497	0.0329501	0.510126	0.316956	0.171171	0.1449	0.0928869	0.0533122	0.0411112	0.558674	0.270155	0.158464	0.0899594	0.0696871	0.0622467	0.0473894
1357		0.736339	0.260417	0.197778	0.17351	0.0816865	0.0529518	0.0466815	28.9004	2.55633	0.929544	0.584644	0.383419	0.428704	0.266498	0.710525	0.232407	0.184026	0.146897	0.105423	0.0609813	0.0455464
1358		0.670182	0.268068	0.164829	0.0965735	0.0893176	0.0627544	0.0472558	2.4114	2.89943	5.63315	5.34227	77.353	3.01447	4.85095	0.60149	0.320778	0.185297	0.166462	0.0961038	0.0857686	0.0441167
1359		0.529438	0.116512	0.0747492	0.0647595	0.0664148	0.0376979	0.0247905	26.6846	10.4598	4.63421	1.32571	1.22587	1.2559	0.925677	0.574237	0.322793	0.1761	0.121559	0.0911278	0.0734036	0.0681418
1360		0.494129	0.217822	0.169714	0.085312	0.0744262	0.0618041	0.0352823	1.73292	1.02613	1.01371	0.587227	0.479319	0.343116	0.20649	0.6684	0.410015	0.200758	0.220944	0.145444	0.0878836	0.069273
1361		0.584581	0.247385	0.237822	0.122785	0.111166	0.0854162	0.0495929	1.22652	0.798622	0.625065	0.410211	0.281385	0.331657	0.181608	0.974505	0.397958	0.265009	0.182247	0.131507	0.0725416	0.0444932
1362		1.60251	0.544729	0.534416	0.348285	0.179647	0.136558	0.0795871	0.811899	0.483319	0.273008	0.191555	0.131027	0.0912636	0.0545231	0.409271	0.257941	0.109891	0.0875593	0.0770578	0.0661677	0.0555499
1363		3.04795	0.617251	0.401645	0.257251	0.16225	0.136839	0.0984731	1.4253	0.82233	0.544545	0.252544	0.227705	0.190078	0.109095	0.851451	0.358553	0.223199	0.143663	0.143763	0.111616	0.0667211
1364		0.378586	0.27974	0.188565	0.125838	0.0853881	0.0726888	0.0351881	0.948365	0.92117	0.568271	0.379572	0.34702	0.230128	0.199395	1.01317	0.480213	0.281443	0.196927	0.149082	0.112888	0.0357331
1365		0.661872	0.379455	0.2018	0.148925	0.082302	0.0862094	0.0476551	1.46685	0.681734	0.466843	0.331613	0.153259	0.113212	0.130898	0.947118	0.403832	0.39697	0.272369	0.198677	0.125296	0.0722087
1366		0.863581	0.449263	0.315816	0.178046	0.108985	0.0915611	0.0667658	0.833189	0.547623	0.203813	0.144105	0.112922	0.0747564	0.0754208	0.587613	0.270944	0.189037	0.101721	0.0993812	0.0922635	0.04877
1367		2.10243	144.764	2.56697	1.89499	1.77024	1.87256	1.08146	2.14947	2.0847	1.1922	0.671194	0.493629	0.428077	0.194184	1.91372	0.442081	0.329446	0.199728	0.134629	0.122607	0.0634413
1368		1.25281	0.537834	0.373041	0.313173	0.294356	0.251343	0.144319	1.3283	0.816771	1.22097	0.457746	0.404762	0.219318	0.15684	2.48662	43.787	1.31146	0.871208	0.466846	0.410752	0.276557
1369		0.441894	0.21176	0.140066	0.0918095	0.0796192	0.0466133	0.0220235	0.735966	0.273356	0.143334	0.115552	0.104434	0.0990781	0.0585389	0.365537	0.268356	0.148886	0.111411	0.0828119	0.0785184	0.0456172
1370		0.914884	0.265157	0.299479	0.216354	0.150759	0.0999912	0.0652463	5.89131	1.56902	0.659002	0.755951	0.525456	0.492016	0.314018	1.33455	0.417227	0.375972	0.260691	0.176014	0.10581	0.0688142
1371		0.338285	0.20976	0.157857	0.119851	0.0961934	0.053659	0.0324349	0.413674	0.325885	0.179258	0.131645	0.10274	0.0642715	0.049874	0.55564	0.283402	0.163264	0.102135	0.06734	0.0504273	0.0496254
1372		0.693421	0.2936	0.184377	0.166056	0.0826234	0.0558857	0.046198	10.5191	1.69171	0.790534	0.551778	0.419773	0.372073	0.231639	0.932254	0.380966	0.192206	0.136824	0.0984256	0.0577479	0.0451019
1373		0.629887	0.292461	0.166537	0.11285	0.0942066	0.0687815	0.0530428	2.75465	4.38838	5.90696	2.55847	2.37346	1.16438	1.50222	0.556729	0.307393	0.191329	0.154688	0.0884231	0.0756698	0.0398474
1374		0.515513	0.125586	0.076923	0.0495569	0.0403156	0.0256036	0.0124654	20.8907	121.664	20.2584	4.22867	26.3022	7.74008	10.3184	0.572973	0.381661	0.175235	0.112378	0.110476	0.0858263	0.0743099
1375		0.493242	0.234335	0.150782	0.0950174	0.0976637	0.0658923	0.040666	1.73312	1.44526	1.1404	0.647793	0.571132	0.385224	0.183471	0.852518	0.374848	0.225347	0.230459	0.143592	0.102864	0.0594777
1376		0.618205	0.233655	0.165664	0.0831185	0.0991348	0.0698652	0.0374087	2.26739	1.04389	1.34394	0.742677	0.582658	0.500769	0.266338	0.90384	0.508091	0.288015	0.185407	0.12878	0.0641092	0.0473498
1377		3.54713	0.696389	0.574975	0.389921	0.26931	0.178443	0.141574	0.7664	0.362008	0.197153	0.154708	0.124537	0.0796153	0.045998	0.559349	0.265512	0.178496	0.117606	0.0781203	0.0694409	0.0654034
1378		1.93026	0.783645	0.598855	0.386745	0.407809	0.189489	0.128462	1.10904	1.10376	0.596112	0.364435	0.298302	0.228035	0.15887	0.813714	0.338759	0.217688	0.157129	0.154701	0.117661	0.0689207
1379		0.670899	0.320753	0.171675	0.170738	0.124807	0.0812198	0.04066	1.21183	0.88626	0.823663	0.522958	0.406916	0.301718	0.223046	0.883689	0.696792	0.34982	0.221012	0.206201	0.116222	0.051033
1380		0.943334	0.398504	0.183969	0.152501	0.100901	0.0917383	0.0561285	1.54857	0.726099	0.559517	0.352379	0.212595	0.150645	0.11339	1.00486	0.416109	0.401264	0.294524	0.202383	0.122729	0.0764615
1381		0.667108	0.368871	0.243067	0.134908	0.0856541	0.0818308	0.0552713	2.05222	0.722829	0.384335	0.337668	0.222606	0.147866	0.106021	0.575325	0.225421	0.170819	0.104881	0.0851282	0.075471	0.0444431
1382		1.5346	2.63728	3.62586	7.35195	4.93331	2.27688	1.8707	3.42286	46.4273	2.03979	0.860758	0.559367	0.386253	0.188781	1.22405	0.41134	0.299545	0.178614	0.122582	0.110016	0.0616083
1383		1.05865	0.478644	0.324757	0.252091	0.215855	0.186264	0.115949	3.74498	2.19898	1.21241	1.33445	1.05233	0.755458	0.640012	3.36339	0.936272	0.503935	0.434161	0.317531	0.256468	0.257532
1384		0.359728	0.157939	0.125413	0.0770896	0.0625328	0.0359416	0.0187312	0.984652	0.402373	0.254042	0.144775	0.111451	0.0739215	0.0683701	0.281883	0.221273	0.126674	0.101777	0.0698171	0.0641778	0.0402794
1385		0.807077	0.228569	0.265449	0.19609	0.142868	0.0897564	0.0618101	3.85617	1.84334	1.39602	1.39527	1.24567	1.12466	1.12021	1.11527	0.380826	0.349676	0.247007	0.167322	0.101724	0.0647115
1386		0.280716	0.151183	0.132643	0.108489	0.0903691	0.0499221	0.0267936	0.703099	0.206227	0.188123	0.159381	0.120219	0.0757423	0.0486888	0.528079	0.258519	0.147375	0.0851186	0.0640661	0.0479981	0.0463077
1387		0.669328	0.287228	0.180579	0.161594	0.0783239	0.05249	0.0439128	9.37964	2.82117	13.5126	1.12445	5.59549	12.4719	4.60252	0.724052	0.318891	0.179541	0.122446	0.0977842	0.0577283	0.0418055
1388		0.593396	0.265836	0.15285	0.100423	0.0879858	0.0647329	0.0494503	2.57164	2.9931	6.05777	2.99048	1.20003	0.857265	0.48545	0.498786	0.28387	0.18414	0.150582	0.0885684	0.0745214	0.0401163
1389		0.439772	0.121112	0.071328	0.0452516	0.0329279	0.0206715	0.0107738	7.15801	3.49802	0.984045	0.955051	0.5797	0.521566	0.315352	0.540867	0.352051	0.16142	0.112388	0.10167	0.0801538	0.0708689
1390		0.351877	0.192032	0.130351	0.0852232	0.0756792	0.053393	0.0325882	1.64751	1.19124	0.912169	0.510354	0.452013	0.32071	0.173552	0.81427	0.359628	0.210625	0.21752	0.13587	0.0954325	0.0602221
1391		0.415618	0.135241	0.102804	0.0682656	0.0630114	0.0449193	0.025531	14.5386	3.22356	25.6817	6.3034	1.94946	2.0197	1.86836	0.865468	0.432013	0.261659	0.171527	0.119937	0.058668	0.0403106
1392		0.931531	0.353009	0.257264	0.156901	0.0920035	0.0779305	0.0522496	0.743745	0.607125	0.444595	0.30957	0.188015	0.15872	0.0620499	0.412936	0.239858	0.142288	0.0819681	0.071576	0.0541571	0.0519334
1393		1.49307	0.808555	0.610533	0.401551	0.421364	0.199168	0.135924	1.99494	2.47646	1.31488	0.679339	0.721104	0.546983	0.404924	0.72525	0.321283	0.214742	0.142605	0.148231	0.112307	0.0678427
1394		0.55637	0.255103	0.132801	0.145328	0.103532	0.0691726	0.033359	1.34055	0.890733	0.582916	0.370013	0.345606	0.251615	0.155972	0.872002	0.590947	0.290577	0.192634	0.172439	0.10127	0.0370489
1395		0.842852	0.348762	0.163454	0.124938	0.0891955	0.0830338	0.0509952	1.16961	0.53612	0.427983	0.335463	0.29758	0.258718	0.0890332	0.971698	0.393891	0.384686	0.281387	0.195428	0.122101	0.0743652
1396		0.586043	0.324721	0.200961	0.112698	0.0688479	0.0745169	0.0485338	4.30871	2.31343	2.06741	1.76631	1.29631	0.876895	0.86875	0.528086	0.191288	0.151415	0.104304	0.0736704	0.0621429	0.0411693
1397		1.04893	1.22254	0.835033	0.983602	0.776746	0.528212	0.327323	3.35489	5.98852	1.92968	0.963452	0.624799	0.532078	0.235367	0.844996	0.361619	0.261278	0.152267	0.106308	0.0958883	0.0571019
1398		0.971273	0.437852	0.279467	0.215915	0.175051	0.144475	0.0964995	3.1631	12.3785	10.9635	3.4836	1.85932	2.24487	2.52789	0.538299	0.2756	0.154088	0.121884	0.106687	0.0795484	0.0461649
1399		0.294415	0.125176	0.117373	0.0692176	0.050384	0.0285065	0.0163331	5.86731	2.46132	0.930476	0.706775	0.819366	0.652875	0.475122	0.236055	0.191531	0.115077	0.0936067	0.0596481	0.0522133	0.0347427
1400		0.743463	0.205236	0.234463	0.17604	0.139681	0.0818039	0.058664	7.86319	3.42889	3.04283	1.80998	1.42828	1.26445	1.10858	0.916948	0.343407	0.31508	0.222107	0.152695	0.0935915	0.0593975
1401		0.248852	0.128017	0.123065	0.103962	0.0897978	0.0501793	0.0235549	5.45945	50.6174	78.0638	10.2424	19.942	1.53829	1.08307	0.499903	0.239766	0.135165	0.0734818	0.0615203	0.0466212	0.043823
1402		0.67178	0.285715	0.178901	0.156655	0.07397	0.0482921	0.041128	4.57679	11.1288	1.82404	14.1338	0.957173	0.681096	0.678971	0.539636	0.255594	0.165251	0.111529	0.091801	0.0571321	0.0379745
1403		0.580421	0.239483	0.142663	0.0911646	0.0842936	0.0619206	0.0460202	9.14191	3.43558	5.62054	5.05796	3.12577	2.25996	1.1493	0.442481	0.270439	0.178183	0.146451	0.0893657	0.0727091	0.0399129
1404		0.408955	0.117686	0.0699207	0.0435589	0.0291198	0.0171054	0.0114973	7.36582	3.96223	2.73699	2.1248	1.02833	1.46945	1.59366	0.51326	0.324977	0.151898	0.112547	0.0944232	0.0750719	0.0683529
1405		0.279309	0.144762	0.119435	0.0768116	0.0572265	0.0439283	0.0279177	1.7808	2.58154	1.34937	1.04424	0.765269	0.537045	0.360662	0.758316	0.348388	0.199037	0.209073	0.130955	0.0897579	0.0600986
1406		0.258469	0.0972143	0.0774707	0.0678854	0.0383138	0.0292747	0.0221341	4.66794	5.62587	2.88759	12.077	102.738	13.3016	2.14045	0.77179	0.354921	0.226974	0.150444	0.107378	0.051336	0.0344114
1407		0.421233	0.293195	0.222739	0.147114	0.0801428	0.0730033	0.0363767	5.03412	4.49163	25.9655	9.14746	4.97295	7.05777	55.4769	0.358577	0.234288	0.128769	0.0711744	0.0692573	0.0480653	0.0449666
1408		1.14603	0.791106	0.555703	0.316021	0.35327	0.173053	0.122241	3.63284	22.7558	8.79059	3.08826	2.29705	2.13808	3.87392	0.651629	0.311463	0.212109	0.131102	0.142526	0.108426	0.0672892
1409		0.484101	0.21905	0.12103	0.129111	0.0863504	0.064053	0.0296393	1.94795	2.40719	1.12975	1.39821	0.914303	1.39512	0.606777	0.871889	0.514377	0.253135	0.171555	0.148469	0.0923857	0.028231
1410		0.758558	0.321652	0.15279	0.107097	0.079317	0.0764915	0.048281	7.79625	2.76182	113.739	7.99607	4.31736	3.33192	2.17454	0.951049	0.376665	0.369835	0.270309	0.190413	0.121532	0.0725897
1411		0.625547	0.32358	0.204509	0.115962	0.0670917	0.0714457	0.0477126	0.864699	0.488387	0.182798	0.168166	0.150723	0.0863784	0.0619651	0.492818	0.180159	0.146148	0.102202	0.0692995	0.0570457	0.0401268
1412		0.893062	0.955142	0.546869	0.587281	0.463182	0.341856	0.186937	3.51726	1.76238	1.32336	0.817392	0.495387	0.46486	0.24995	0.671741	0.330706	0.241449	0.135238	0.0953122	0.0856657	0.0525493
1413		0.964448	0.440087	0.271628	0.210214	0.165709	0.13193	0.0915292	12.5715	0.604337	1.00615	0.737456	0.531905	0.398508	0.257458	0.401884	0.21121	0.124667	0.103208	0.0812236	0.0661823	0.0334161
1414		0.265378	0.121761	0.118473	0.0706561	0.0468001	0.0251379	0.014828	0.738823	0.327483	0.180791	0.123556	0.0856828	0.0814535	0.0594352	0.228336	0.180085	0.112127	0.0895537	0.055189	0.0444548	0.0312074
1415		0.72353	0.184054	0.20722	0.152786	0.138915	0.07611	0.054221	2.75037	1.37496	0.780312	0.948859	0.68974	0.610864	0.365012	0.795706	0.315037	0.28704	0.199493	0.138864	0.0852056	0.055748
1416		0.252976	0.130074	0.123202	0.104608	0.0944586	0.0529513	0.0229795	0.378609	0.360585	0.213367	0.141399	0.100046	0.0782806	0.0536983	0.487242	0.232539	0.130598	0.0685375	0.0608428	0.0478327	0.0434269
1417		0.683794	0.284378	0.179327	0.154223	0.0719098	0.0452731	0.039137	2.91223	1.51366	0.658558	0.498398	0.37784	0.321907	0.185545	0.461499	0.224163	0.158129	0.111463	0.0873039	0.0566758	0.0363965
1418		0.583489	0.226601	0.139382	0.0865071	0.0828682	0.0600352	0.0438634	2.47144	2.11358	1.91143	2.24553	2.08208	0.938448	0.894382	0.406217	0.268112	0.176434	0.144182	0.0919432	0.0717616	0.0393788
1419		0.41735	0.115341	0.0727517	0.0490622	0.0337184	0.0193419	0.0139771	2.88662	1.99096	2.1189	1.67515	1.1172	0.812431	0.643123	0.499175	0.308109	0.148726	0.112023	0.0903002	0.071595	0.0670951
1420		0.284162	0.113969	0.117903	0.0710835	0.0469172	0.0369996	0.0267772	2.12219	1.48629	1.10829	0.625514	0.60532	0.395991	0.18002	0.730601	0.34582	0.194057	0.207437	0.130975	0.0865156	0.0605461
1421		0.302246	0.118766	0.0913154	0.0803682	0.0372388	0.0255026	0.0244917	233.025	3.10255	4.69731	2.49087	1.43513	1.49924	1.11897	0.721937	0.31103	0.206656	0.13862	0.100733	0.048576	0.0315503
1422		0.344209	0.281206	0.193476	0.13163	0.0737841	0.0655446	0.028757	0.776352	0.320334	0.179986	0.15271	0.131976	0.0911904	0.048608	0.365764	0.240714	0.132138	0.071262	0.0688542	0.0462871	0.0422528
1423		1.44102	0.923764	0.512729	0.263384	0.284477	0.159689	0.119464	2.02196	1.24077	0.575604	0.312916	0.334368	0.248409	0.190189	0.630742	0.31198	0.212516	0.125589	0.138574	0.106928	0.0673597
1424		0.403063	0.209248	0.13148	0.11777	0.0762996	0.0688682	0.0298261	1.19089	0.802431	0.593169	0.451773	0.369599	0.283622	0.209219	0.894963	0.482726	0.239109	0.164841	0.138377	0.0907221	0.0243003
1425		0.713124	0.328498	0.153048	0.104161	0.0746925	0.0754829	0.0472953	1.41191	0.670736	0.565157	0.373673	0.22031	0.153693	0.110965	0.94585	0.369218	0.364797	0.2657	0.19015	0.121898	0.0719749
1426		0.757822	0.363101	0.247298	0.137542	0.0797584	0.0738942	0.0538738	1.48512	0.518415	0.240928	0.196784	0.114964	0.105176	0.074799	0.516981	0.193185	0.162436	0.108218	0.0748765	0.0597807	0.042425
1427		1.01752	1.09426	0.623775	0.584035	0.458048	0.384573	0.20223	43.1483	4.49422	1.8201	0.816797	0.523821	0.378663	0.219353	0.664264	0.337096	0.246293	0.135265	0.0931083	0.0826185	0.050759
1428		1.11753	0.494529	0.306084	0.235875	0.181059	0.147809	0.104552	33.2657	1.84956	1.08199	0.864983	0.645144	0.546584	0.354293	0.634644	0.326764	0.182675	0.169198	0.112413	0.100893	0.0610067
1429		0.279655	0.145629	0.131016	0.0807801	0.0519568	0.0269929	0.015307	0.636687	0.298444	0.166559	0.105299	0.0830256	0.0620715	0.0546463	0.253618	0.189898	0.116313	0.0935048	0.0568315	0.0401479	0.0299716
1430		0.73831	0.180787	0.197387	0.1359	0.134916	0.074169	0.0500067	2.4619	1.67494	1.06593	1.33586	1.07679	0.757303	0.724033	0.764564	0.301013	0.274584	0.191449	0.131626	0.0799277	0.0546525
1431		0.301798	0.14862	0.137378	0.112996	0.103772	0.0573701	0.0252041	0.531253	0.286396	0.188394	0.131338	0.0948084	0.0703465	0.0301205	0.508911	0.241808	0.138198	0.0703192	0.0634536	0.0531755	0.0454928
1432		0.707973	0.283276	0.184762	0.15887	0.0739399	0.04597	0.0399977	4.24291	1.55444	1.30564	0.615354	0.618091	0.367141	0.285567	0.483143	0.227167	0.160329	0.124842	0.0900226	0.0593368	0.0393206
1433		0.605416	0.234113	0.14459	0.0856269	0.0833797	0.0589648	0.0438402	1.83075	1.50704	1.75456	3.0429	1.94606	1.07281	0.515596	0.407674	0.277848	0.181209	0.148097	0.0973326	0.0745679	0.0399697
1434		0.460658	0.117582	0.0768865	0.0588693	0.0452368	0.0265729	0.0173281	3.39881	1.56016	2.80691	2.25324	1.58748	0.93673	0.587761	0.51326	0.306025	0.154325	0.111768	0.0900082	0.0699637	0.0669269
1435		0.340057	0.114093	0.121705	0.0704871	0.0468716	0.0373339	0.027718	1.77892	1.21057	0.978658	0.510722	0.517674	0.365964	0.192619	0.75426	0.357935	0.196984	0.212361	0.136054	0.0861662	0.062098
1436		0.469024	0.171042	0.124003	0.0878458	0.0587111	0.038241	0.0308332	3.94472	8.8529	1.59981	0.590881	0.549775	0.445023	0.363069	0.768998	0.313021	0.213688	0.145121	0.105627	0.0541469	0.0323234
1437		0.372151	0.230198	0.136058	0.0868112	0.0548548	0.0517163	0.0210325	0.650987	0.350587	0.180247	0.157009	0.0944756	0.0654995	0.0408047	0.389881	0.251009	0.143619	0.0740755	0.0713633	0.0481818	0.0430366
1438		4.9076	1.34745	0.582308	0.334176	0.260757	0.189859	0.137569	1.83654	1.66898	0.717605	0.424901	0.532526	0.373486	0.293369	0.668293	0.323304	0.215453	0.126964	0.138129	0.108642	0.0680928
1439		0.334171	0.235436	0.161842	0.115524	0.0793217	0.0781636	0.0340711	0.83096	0.850939	0.494823	0.410643	0.358097	0.26405	0.19349	0.981431	0.495155	0.250537	0.175868	0.144156	0.0985761	0.0246044
1440		0.704051	0.362937	0.162627	0.115408	0.0779322	0.0812615	0.0484039	1.11783	0.55628	0.314045	0.259716	0.195489	0.183059	0.0993217	0.961317	0.374119	0.372148	0.268678	0.194811	0.123594	0.0725667
1441		0.962647	0.450171	0.305634	0.167859	0.105487	0.0832169	0.0679935	5.27304	3.31437	4.16578	1.80483	4.61076	3.75316	8.35569	0.601122	0.222883	0.192357	0.12561	0.0898497	0.0658647	0.0477424
1442		1.66213	2.61307	2.14726	2.05336	2.62806	3.76035	5.53647	3.12323	2.88297	34.7365	4.35944	2.41949	9.89286	1.60566	0.74149	0.36347	0.264641	0.149072	0.0983631	0.0852767	0.0511776
1443		1.46126	0.604062	0.376328	0.291754	0.221016	0.181919	0.132735	2.54561	3.51591	3.31751	2.92777	2.53374	14.3524	44.44	10.245	11.5003	5.33753	1.61486	1.29378	1.09068	0.584108
1444		0.327535	0.185674	0.150939	0.0946416	0.061389	0.0314052	0.0163194	5.11056	3.0515	10.2678	18.1928	1.58353	40.8184	7.68397	0.298678	0.219775	0.126942	0.104552	0.0638631	0.039251	0.0299767
1445		0.769927	0.208016	0.209594	0.135077	0.128427	0.0750756	0.0489585	4.23551	87.6073	3.81988	4.50455	8.32738	2.05001	15.6401	0.802702	0.298297	0.274982	0.197326	0.132317	0.078502	0.0550988
1446		0.406349	0.186099	0.172283	0.132345	0.115755	0.0626981	0.0298674	2.46384	3.05398	3.35732	12.3065	3.41632	1.22404	2.66811	0.559313	0.268656	0.156614	0.0780837	0.0681424	0.0623637	0.0488765
1447		0.745271	0.284154	0.196002	0.170116	0.0798483	0.050184	0.0436331	28.2263	8.59236	4.69034	18.0696	3.38106	3.56172	6.29939	0.616295	0.257923	0.17233	0.147415	0.102774	0.0654295	0.0458644
1448		0.64255	0.255458	0.154979	0.0878977	0.0862375	0.0595567	0.0456641	2.53556	46.4923	3.19459	8.09164	7.97072	2.14433	2.94358	0.453708	0.297618	0.190092	0.157418	0.103986	0.081137	0.0417942
1449		0.504464	0.122348	0.0802306	0.0663272	0.05885	0.0351361	0.0215934	3.3286	13.7596	3.46286	9.60906	6.29862	1.69721	6.10622	0.551965	0.314422	0.168313	0.113921	0.0927727	0.0698118	0.0675006
1450		0.434067	0.151266	0.140537	0.0778214	0.0583923	0.0494241	0.0307575	27.8112	48.9036	22.3621	13.1405	53.5262	22.6039	4.29825	0.796597	0.382839	0.207948	0.221212	0.144064	0.0870271	0.0647152
1451		0.619967	0.21896	0.184418	0.0977799	0.0963361	0.0709648	0.0443938	2.53087	10.5017	10.0097	6.96992	23.7912	5.83529	15.3418	0.896112	0.343232	0.244519	0.166468	0.122543	0.0665469	0.0363635
1452		0.636397	0.188906	0.14613	0.067647	0.0672953	0.0495576	0.0327794	154.811	2.56906	2.14698	4.25327	4.48767	10.9923	2.65982	0.435476	0.269364	0.156157	0.0806995	0.0760104	0.0554075	0.047685
1453		19.9598	1.65103	0.683711	0.417777	0.268083	0.229938	0.156093	2.76207	4.00785	3.25833	202.404	6.15784	4.05947	310.751	0.753773	0.342005	0.218519	0.13491	0.141107	0.112805	0.0692715
1454		0.348923	0.276824	0.195647	0.12348	0.0898979	0.0845213	0.0396209	9.72017	7.20067	2.49097	3.6698	1.59134	1.65138	2.85739	1.11367	0.531001	0.28031	0.20002	0.161159	0.115169	0.029602
1455		0.712409	0.398425	0.180346	0.132447	0.08495	0.0895026	0.0513563	1.68145	2.25499	14.6486	1.78466	6.35407	2.77417	2.03003	0.980127	0.38754	0.385351	0.275068	0.201453	0.126293	0.0736531
1456		1.2193	0.560608	0.33876	0.199471	0.135459	0.095793	0.0847906	8.73046	7.04525	1.42203	2.0142	2.60087	4.3001	757.746	0.707647	0.261041	0.224324	0.143816	0.106534	0.0700664	0.0522886
1457		4.95573	4.22966	1.75909	1.03668	0.51944	0.340754	0.1551	11.7509	2.20486	4.8474	0.845627	5.83753	10.2853	4.40143	0.830191	0.381263	0.282041	0.168213	0.107085	0.0892188	0.050988
1458		3.16591	0.933354	0.53481	0.406272	0.306583	0.237633	0.177407	3.43221	7.51465	6.78204	2.71247	4.11765	14.4069	8.25537	1.92785	0.896791	0.297019	0.32273	0.177979	0.128731	0.0913299
1459		0.394119	0.234969	0.172203	0.108289	0.0716878	0.0363097	0.0169479	84.0735	10.8022	4.3742	17.2884	9.44374	3.40186	12.7704	0.351931	0.262424	0.142756	0.118186	0.0753337	0.0436877	0.0315717
1460		0.813261	0.244847	0.229144	0.14162	0.124875	0.0779879	0.0504287	5.76413	3.70079	2.31718	4.10653	4.21867	2.77274	45.4727	0.895843	0.299553	0.281234	0.211315	0.138026	0.0799091	0.0562956
1461		0.564405	0.25498	0.232577	0.165543	0.129257	0.0697924	0.0386872	3.88451	2.09591	6.75144	26.2786	13.6555	68.9254	4.13469	0.61958	0.307058	0.18093	0.0894178	0.0736464	0.0732357	0.0520119
1462		0.780209	0.288841	0.209517	0.183023	0.0867345	0.0551799	0.0476515	8.98408	3.12317	6.53544	3.09298	42.4848	3.69645	3.10337	0.861617	0.306713	0.192127	0.173761	0.122313	0.0725675	0.0522964
1463		0.686923	0.280748	0.168173	0.0931642	0.0912275	0.0621635	0.0482763	3.85233	4.65147	2.3425	82.4307	45.9243	7.06904	10.732	0.522735	0.319704	0.199198	0.166687	0.109649	0.0876356	0.042781
1464		0.560304	0.131181	0.0852706	0.0727848	0.0698525	0.041773	0.0268069	4.94815	2.92243	12.5815	2.89536	4.91954	6.77097	153.556	0.61029	0.329522	0.188706	0.118182	0.0978983	0.0707026	0.0687458
1465		0.534342	0.204265	0.176584	0.0891787	0.0760348	0.0659714	0.0369762	20.9215	10.2554	18.4503	3.88639	14.4525	3.16085	7.59122	0.82153	0.410047	0.224755	0.230513	0.153086	0.0878684	0.068766
1466		0.707547	0.271485	0.279121	0.147545	0.142407	0.105576	0.0611845	7.35779	4.26372	2.62	6.35286	1.97147	3.50841	2.72756	1.11731	0.389172	0.283192	0.197451	0.149578	0.0832773	0.0449042
1467		2.77556	0.432105	0.504753	0.323747	0.200352	0.125617	0.0970437	6.4597	2.34136	3.51022	9.14608	1.35589	7.60816	3.45657	0.564426	0.317634	0.163258	0.0996552	0.0842294	0.0710131	0.0582316
1468		7.27926	1.43115	0.66092	0.409264	0.254791	0.229979	0.15643	3.26567	3.21161	4.12442	3.21929	1.81765	2.002	57.6615	0.86974	0.364798	0.220872	0.149246	0.146547	0.117844	0.070689
1469		0.400794	0.318739	0.227846	0.138486	0.100672	0.0876172	0.0448532	2.40766	23.1855	3.11945	8.35145	1.7508	1.7739	15.1627	1.22981	0.553505	0.311345	0.225651	0.177263	0.133553	0.0380118
[truncated: 10,291 more rows]

## Sheet: Fig. 2f
Subject	Trial Number	Task	Family discrimination					Sample discrimination
[truncated: 385 more rows]

## Sheet: Fig. 2g
Subject	Trial Number	Task	Family discrimination					Sample discrimination
[truncated: 577 more rows]

[truncated: 10 more sheets: Fig. 3b, Fig. 4a, Fig. 4b, Fig. 5a, Supp. Fig. 1a, Supp. Fig. 1b, Supp. Fig. 1c, Supp. Fig. 1d, Supp. Fig. 1e, Supp. Fig. 2b]
